# Supplementary material for: L-Canavanine potentiates the cytotoxicity of doxorubicin and cisplatin in arginine deprived human cancer cells
Source: PeerJ. 2016 Jan 7;4:e1542. doi: 10.7717/peerj.1542 (PMC4734457; doi:10.7717/peerj.1542)
Supplement: Supplemental Information 1 — L-Canavanine (L-CAV) was combined with doxorubicine (DOX) or cisplatin (CIS) and then tested against several human cancer cells: human cervical cancer (HeLa), colon cancer (Caco-2), pancreatic cancer cell (MIA PaCa-2 and Bx-PC3), and hepatocellular carcinoma (Hep G2 and SK-Hep-1) in arginine free media (AFM). Cytotoxicity of a single drug was also examined in arginine rich media (ARM). Three types of constant ratio combinations were employed, those are combination based on IC50 of each drug (IC50 : IC50), IC70 of L-CAV and IC30 of drug (IC70 : IC30) and an extra combination to understand whether the combination works in L-CAV dose-dependent manner. Analysis of combination interaction was determined based on combination index (CI) method. Dose reduction index (DRI) was determined to identify the fold number or ratio between the concentration of drug alone and the reduced concentration of the drug in combination in which it is an important issue in clinical level. [file peerj-04-1542-s001.zip]

Archive with 85 entries (56 files):
- /
- Figure 1/Figure 1. RT-PCR.xls
- Figure 1/
- Figure 5 and 6/Figure 5 and 6 DRI DOX and CIS.xls
- Figure 5 and 6/
- Tabel 4/SK-HEP-1/Tabel 4 Comb LCAV and CIS in SK-HEP-1 (NON CONSTANT RATIO).xls
- Tabel 4/
- Tabel 4/SK-HEP-1/
- Tabel 4/SK-HEP-1/Tabel 4 Comb LCAV and DOX in SK-HEP-1 (NON CONSTANT RATIO).xls
- Tabel 4/MIA PaCa2/Tabel 4 Comb LCAV and CIS in MIAPaCa-2 (NON CONSTANT RATIO).xls
- Tabel 4/MIA PaCa2/
- Tabel 4/MIA PaCa2/Tabel 4 Comb LCAV and DOX in MIAPaCa-2 (NON CONSTANT RATIO).xls
- Tabel 4/HeLa/Tabel 4 Comb LCAV and DOX in HeLa (NON CONSTANT RATIO).xls
- Tabel 4/HeLa/
- Tabel 4/HeLa/Tabel 4 Comb LCAV and CIS in HeLa (NON CONSTANT RATIO).xls
- Tabel 1/SK-HEP-1/Tabel 1 DOX alone in SK-Hep-1 (AFM).xls
- Tabel 1/
- Tabel 1/SK-HEP-1/
- Tabel 1/SK-HEP-1/Tabel 1 CIS alone in SK-Hep-1 (AFM).xls
- Tabel 1/SK-HEP-1/Tabel 1 CIS alone in SK-Hep-1 (ARM).xls
- Tabel 1/SK-HEP-1/Tabel 1 DOX alone in SK-Hep-1 (ARM).xls
- Tabel 1/HepG2/Tabel 1 DOX alone in HepG2 (AFM).xls
- Tabel 1/HepG2/
- Tabel 1/HepG2/Tabel 1 CIS alone in HepG2 (ARM).xls
- Tabel 1/HepG2/Tabel 1 CIS alone in HepG2 (AFM).xls
- Tabel 1/HepG2/Tabel 1 DOX alone in HepG2 (ARM).xls
- Tabel 1/BxPC-3/Tabel 1 DOX alone in BxPC-3 (AFM).xls
- Tabel 1/BxPC-3/
- Tabel 1/BxPC-3/Tabel 1 CIS alone in BxPC-3 (ARM).xls
- Tabel 1/BxPC-3/Tabel 1 CIS alone in BxPC-3 (AFM).xls
- Tabel 1/BxPC-3/Tabel 1 DOX alone in BxPC-3 (ARM).xls
- Tabel 1/Caco/Tabel 1 DOX alone in Caco (AFM).xls
- Tabel 1/Caco/
- Tabel 1/Caco/Tabel 1 CIS alone in Caco (AFM).xls
- Tabel 1/Caco/Tabel 1 DOX alone in Caco (ARM).xls
- Tabel 1/Caco/Tabel 1 CIS alone in Caco (ARM).xls
- Tabel 1/HeLa/Tabel 1 DOX alone in HeLa (AFM).xls
- Tabel 1/HeLa/
- Tabel 1/HeLa/Tabel 1 CIS alone in HeLa (AFM).xls
- Tabel 1/HeLa/Tabel 1 CIS alone in HeLa (ARM).xls
- Tabel 1/HeLa/Tabel 1 DOX alone in HeLa (ARM).xls
- Tabel 1/MIAPaCa-2/Tabel 1 CIS alone in MIAPaCa (AFM).xls
- Tabel 1/MIAPaCa-2/
- Tabel 1/MIAPaCa-2/Tabel 1 DOX alone in MIAPaCa (ARM).xls
- Tabel 1/MIAPaCa-2/Tabel 1 CIS alone in MIAPaCa (ARM).xls
- Tabel 1/MIAPaCa-2/Tabel 1 DOX alone in MIAPaCa (AFM).xls
- Figure 4, Tabel 2 and 3/Combination L-CAV and CIS in HepG2/Fig 4. Table 3. Comb LCAV and CIS in HepG2 (FIX RATIO).xls
- Figure 4, Tabel 2 and 3/
- Figure 4, Tabel 2 and 3/Combination L-CAV and CIS in HepG2/
- Figure 4, Tabel 2 and 3/Combination L-CAV and CIS in HepG2/Fig 4. Table 3. Comb LCAV and CIS in HepG2 (FIX RATIO).pzf
- Figure 4, Tabel 2 and 3/Combination L-CAV and CIS in SK-Hep-1/Fig 4. Table 3. Comb LCAV and CIS in SK-Hep-1 (FIX RATIO).xls
- Figure 4, Tabel 2 and 3/Combination L-CAV and CIS in SK-Hep-1/
- Figure 4, Tabel 2 and 3/Combination L-CAV and CIS in SK-Hep-1/Fig 4. Table 3. Comb LCAV and CIS in SK-Hep-1 (FIX RATIO).pzf
- Figure 4, Tabel 2 and 3/Combination L-CAV and DOX in  HepG2/Fig 4. Table 2. Comb LCAV and DOX in HepG2 (FIX RATIO).xls
- Figure 4, Tabel 2 and 3/Combination L-CAV and DOX in  HepG2/
- Figure 4, Tabel 2 and 3/Combination L-CAV and DOX in  HepG2/Fig 4. Table 2. Comb LCAV and DOX in HepG2 (FIX RATIO).pzf
- Figure 4, Tabel 2 and 3/Combination L-Cav and DOX in SK-Hep-1/Fig 4. Table 2. Comb LCAV and DOX in SK-Hep-1 (FIX RATIO).xls
- Figure 4, Tabel 2 and 3/Combination L-Cav and DOX in SK-Hep-1/
- Figure 4, Tabel 2 and 3/Combination L-Cav and DOX in SK-Hep-1/Fig 4. Table 2. Comb LCAV and DOX in SK-Hep-1 (FIX RATIO).pzf
- Figure 3, Tabel 2 and 3/Combination L-CAV and CIS in  BxPC3/Fig 3. Table 3. Comb LCAV and CIS in BxPC-3 (FIX RATIO).xls
- Figure 3, Tabel 2 and 3/
- Figure 3, Tabel 2 and 3/Combination L-CAV and CIS in  BxPC3/
- Figure 3, Tabel 2 and 3/Combination L-CAV and CIS in  BxPC3/Fig 3. Table 3. Comb LCAV and CIS in BxPC-3 (FIX RATIO).pzf
- Figure 3, Tabel 2 and 3/Combination L-CAV and CIS in MIAPaCa-2/Fig 3. Table 2. Comb LCAV and DOX in MIAPaCa (FIX RATIO).xls
- Figure 3, Tabel 2 and 3/Combination L-CAV and CIS in MIAPaCa-2/
- Figure 3, Tabel 2 and 3/Combination L-CAV and CIS in MIAPaCa-2/Fig 3. Table 2. Comb LCAV and DOX in MIAPaCa (FIX RATIO).pzf
- Figure 3, Tabel 2 and 3/Combination L-CAV and DOX in  MIAPaCa-2/Fig 3. Table 2. Comb LCAV and DOX in MIA PaCa (FIX RATIO).xls
- Figure 3, Tabel 2 and 3/Combination L-CAV and DOX in  MIAPaCa-2/
- Figure 3, Tabel 2 and 3/Combination L-CAV and DOX in  MIAPaCa-2/Fig 3. Table 2. Comb LCAV and DOX in MIA PaCa (FIX RATIO).pzf
- Figure 3, Tabel 2 and 3/Combination L-CAV and DOX in BxPC3/Fig 3. Table 2. Comb LCAV and DOX in BxPC-3 (FIX RATIO).xls
- Figure 3, Tabel 2 and 3/Combination L-CAV and DOX in BxPC3/
- Figure 3, Tabel 2 and 3/Combination L-CAV and DOX in BxPC3/Fig 3. Table 2. Comb LCAV and DOX in BxPC-3 (FIX RATIO).pzf
- Figure 2, Tabel 2 and 3/Combination L-CAV and CIS in CaCo/Fig 2. Table 3. Comb LCAV and CIS in Caco (FIX RATIO).xls
- Figure 2, Tabel 2 and 3/
- Figure 2, Tabel 2 and 3/Combination L-CAV and CIS in CaCo/
- Figure 2, Tabel 2 and 3/Combination L-CAV and CIS in CaCo/Fig 2. Table 3. Comb LCAV and CIS in Caco (FIX RATIO).pzf
- Figure 2, Tabel 2 and 3/Combination L-CAV and CIS in HeLa/Fig 2. Table 3. Comb LCAV and CIS in HeLa (FIX RATIO).xls
- Figure 2, Tabel 2 and 3/Combination L-CAV and CIS in HeLa/
- Figure 2, Tabel 2 and 3/Combination L-CAV and CIS in HeLa/Fig 2. Table 3. Comb LCAV and CIS in HeLa (FIX RATIO).pzf
- Figure 2, Tabel 2 and 3/Combination L-CAV and DOX in  CaCo/Fig 2. Table 2. Comb LCAV and DOX in Caco (FIX RATIO).xls
- Figure 2, Tabel 2 and 3/Combination L-CAV and DOX in  CaCo/
- Figure 2, Tabel 2 and 3/Combination L-CAV and DOX in  CaCo/Fig 2. Table 2. Comb LCAV and DOX in Caco (FIX RATIO).pzf
- Figure 2, Tabel 2 and 3/Combination L-CAV and DOX in HeLa/Fig 2. Table 2. Comb LCAV and DOX in HeLa (FIX RATIO).xls
- Figure 2, Tabel 2 and 3/Combination L-CAV and DOX in HeLa/
- Figure 2, Tabel 2 and 3/Combination L-CAV and DOX in HeLa/Fig 2. Table 2. Comb LCAV and DOX in HeLa (FIX RATIO).pzf
