# Supplementary material for: L-Canavanine potentiates the cytotoxicity of doxorubicin and cisplatin in arginine deprived human cancer cells
Source: PeerJ. 2016 Jan 7;4:e1542. doi: 10.7717/peerj.1542 (PMC4734457; doi:10.7717/peerj.1542)
Supplement: Supplemental Information 1 — L-Canavanine (L-CAV) was combined with doxorubicine (DOX) or cisplatin (CIS) and then tested against several human cancer cells: human cervical cancer (HeLa), colon cancer (Caco-2), pancreatic cancer cell (MIA PaCa-2 and Bx-PC3), and hepatocellular carcinoma (Hep G2 and SK-Hep-1) in arginine free media (AFM). Cytotoxicity of a single drug was also examined in arginine rich media (ARM). Three types of constant ratio combinations were employed, those are combination based on IC50 of each drug (IC50 : IC50), IC70 of L-CAV and IC30 of drug (IC70 : IC30) and an extra combination to understand whether the combination works in L-CAV dose-dependent manner. Analysis of combination interaction was determined based on combination index (CI) method. Dose reduction index (DRI) was determined to identify the fold number or ratio between the concentration of drug alone and the reduced concentration of the drug in combination in which it is an important issue in clinical level. [file peerj-04-1542-s001.zip › Figure 5 and 6/Figure 5 and 6 DRI DOX and CIS.xls]

## Sheet: Sheet1
	COMBINATION NON CONTANT RATIO
	No	Cell	Combination		IC50 Cav in Combination	IC50 Cav alone	IC50 Dox/Cis in Combination	IC50 Dox/Cis alone	CI	DRI (Dose Reduction Index)
					D1	D50(1)	D2	D(50)2
	1	HeLa	L Cav IC 10 and Dox		19.1443	219.855	0.110957	4.069	0.114346	36.672
	2		L Cav IC 30 and Dox		83.412	219.855	0.00425067	4.069	0.38044	957.262
	3		L Cav IC 10 and Cis		19.1443	219.855	0.3	54.068	0.0926255	180.227
	4		L Cav IC 30 and Cis		83.412	219.855	0.066	54.068	0.380616	819.212
	5	MIA Paca-2	L Cav IC 10 and Dox		22.9355	866.5	2.441	22.248	0.136187	9.1143
	6		L Cav IC 30 and Dox		213.571	866.5	0.624	22.248	0.274523	35.6538
	7		L Cav IC 10 and Cis		22.9355	866.5	88.803	113.65	0.807842	1.2798
	8		L Cav IC 30 and Cis		213.571	866.5	14.57	113.65	0.374676	7.80027
	9	SK Hep-1	L Cav IC 10 and Dox		292.435	1179	0.321733	11.19	0.276788	34.7804
	10		L Cav IC 30 and Dox		688.693	1179	0.3091	11.19	0.611756	36.2019
	11		L Cav IC 10 and Cis		292.435	1179	20.72	106.55	0.442499	5.14237
	12		L Cav IC 30 and Cis		688.693	1179	4.55567	106.55	0.626889	23.3885
	COMBINATION CONTANT RATIO
	No	Cell	Combination		IC50 Cav in Combination	IC50 Cav alone	IC50 Dox/Cis in Combination	IC50 Dox/Cis alone	CI	DRI (Dose Reduction Index)
					D1	D50(1)	D2	D(50)2
	1	HeLa	1899-12-31 10:01:00		5.375	219.855	0.53	4.069	0.154701	7.67736
	2		IC50 : IC50		7.088	219.855	0.131	4.069	0.0644341	31.0611
	3		IC70 : IC30		38.113	219.855	0.198	4.069	0.222016	20.5505
	4		50 and 1		38.78	219.855	0.6	54.068	0.187486	90.1133
	5		IC50 : IC50		15.333	219.855	3.578	54.068	0.135917	15.1112
	6		IC70 : IC30		22.79	219.855	1.289	54.068	0.1275	41.9457
	7	Caco	5 and 1		60.063	589.6	11.16	34.91	0.42155	3.12814
	8		IC50 : IC50		24.813	589.6	1.321	34.91	0.0799246	26.4269
	9		IC70 : IC30		82.905	589.6	1.12	34.91	0.172695	31.1696
	10		100 and 1		118.15	589.6	1.89	96.38	0.22	50.9947
	11		IC50 : IC50		41.13	589.6	4.792	96.38	0.119479	20.1127
	12		IC70 : IC30		135.26	589.6	3.003	96.38	0.260568	32.0946
	13	MIA Paca-2	5 and 1		53.757	866.5	11.09	22.248	0.560511	2.00613
	14		IC50 : IC50		155.4	866.5	3.651	22.248	0.343447	6.09367
	15		IC70 : IC30		564.2	866.5	2.337	22.248	0.756168	9.5199
	16		5 and 1		276.7	866.5	55.343	97.2	0.888703	1.75632
	17		IC50 : IC50		534.85	866.5	56.355	97.2	1.19704	1.72478
	18		IC70 : IC30		400.3	866.5	3.874	97.2	0.501829	25.0903
	19	Bax-PC 3	100 and 1		243.7	2167	2.437	6.9	0.465648	2.83135
	20		IC50 : IC50		681.633	2167	2.059	6.9	0.612957	3.35114
	21		IC70 : IC30		1169.03	2167	0.813	6.9	0.657295	8.48708
	22		10 and 1		500.075	2167	57.679	85.66	0.904116	1.48512
	23		IC50 : IC50		416.83	2167	18.062	85.66	0.40321	4.74255
	24		IC70 : IC30		346.8	2167	6.794	85.66	0.23935	12.6082
	25	Hep G2	50 and 1		49.39	640.9	1.665	4.68	0.432833	2.81081
	26		IC50 : IC50		121.733	640.9	1.265	4.68	0.46024	3.6996
	27		IC70 : IC30		557.4	640.9	0.551	4.68	0.98745	8.49365
	28		10 and 1		111.557	640.9	11.155	23.81	0.642564	2.13447
	29		IC50 : IC50		345.15	640.9	8.009	23.81	0.874911	2.97291
	30		IC70 : IC30		327	640.9	2.017	23.81	0.594932	11.8047
	31	SK-Hep-1	10 and 1		30.305	1179	3.03	11.09	0.298923	3.66007
	32		IC50 : IC50		230.65	1179	2.25	11.09	0.398517	4.92889
	33		IC70 : IC30		226.03	1179	0.42	11.09	0.229585	26.4048
	34		100 and 1		428.1	1179	4.281	77.897	0.418062	18.196
	35		IC50 : IC50		154.233	1179	13.723	77.897	0.306985	5.67638
	36		IC70 : IC30		219.7	1179	7.341	77.897	0.280584	10.6112
		DOXORUBICIN				CISPLATIN
High ASS Expression	HeLa	10 and 1	7.67736	High ASS Expression	HeLa	IC50 : IC50	15.1112
		IC50 : IC50	31.0611			IC70 : IC30	41.9457
		IC70 : IC30	20.5505			50 and 1	90.1133
	Caco-2	5 and 1	3.12814		Caco-2	IC50 : IC50	23.7896
		IC50 : IC50	26.4269			IC70 : IC30	37.962
		IC70 : IC30	31.1696			100 and 1	60.3175
Low ASS Expression	MIA PaCa-2	5 and 1	2.00613	Low ASS Expression	MIA PaCa-2	5 and 1	1.75632
		IC50 : IC50	6.09367			IC50 : IC50	1.72478
		IC70 : IC30	9.5199			IC70 : IC30	25.0903
	BxPC-3	100 and 1	2.83135		BxPC-3	10 and 1	1.48512
		IC50 : IC50	3.35114			IC50 : IC50	4.74255
		IC70 : IC30	8.48708			IC70 : IC30	12.6082
	Hep G2	50 and 1	2.81081		Hep G2	10 and 1	2.13447
		IC50 : IC50	3.6996			IC50 : IC50	2.97291
		IC70 : IC30	8.49365			IC70 : IC30	11.8047
	SK-HEP-1	10 and 1	3.66007		SK-HEP-1	IC50 : IC50	5.67638
		IC50 : IC50	4.92889			IC70 : IC30	10.6112
		IC70 : IC30	26.4048			100 and 1	18.196
