# Supplementary material for: L-Canavanine potentiates the cytotoxicity of doxorubicin and cisplatin in arginine deprived human cancer cells
Source: PeerJ. 2016 Jan 7;4:e1542. doi: 10.7717/peerj.1542 (PMC4734457; doi:10.7717/peerj.1542)
Supplement: Supplemental Information 1 — L-Canavanine (L-CAV) was combined with doxorubicine (DOX) or cisplatin (CIS) and then tested against several human cancer cells: human cervical cancer (HeLa), colon cancer (Caco-2), pancreatic cancer cell (MIA PaCa-2 and Bx-PC3), and hepatocellular carcinoma (Hep G2 and SK-Hep-1) in arginine free media (AFM). Cytotoxicity of a single drug was also examined in arginine rich media (ARM). Three types of constant ratio combinations were employed, those are combination based on IC50 of each drug (IC50 : IC50), IC70 of L-CAV and IC30 of drug (IC70 : IC30) and an extra combination to understand whether the combination works in L-CAV dose-dependent manner. Analysis of combination interaction was determined based on combination index (CI) method. Dose reduction index (DRI) was determined to identify the fold number or ratio between the concentration of drug alone and the reduced concentration of the drug in combination in which it is an important issue in clinical level. [file peerj-04-1542-s001.zip › Tabel 4/SK-HEP-1/Tabel 4 Comb LCAV and CIS in SK-HEP-1 (NON CONSTANT RATIO).xls]

## Sheet: Rep 1
Sample :	L-Cav 10 and Cisplatin
Media :	AFM
FBS :	dialysed 5%
Cell :	SK-Hep-1
	0.143	0.077	0.12	0.091	0.143	0.091	0.168	0.093	0.16	0.105	0.159	0.108
SAMPLE 1	0.122	0.14	0.219	0.169	0.29	0.259	0.379	0.454	0.588	0.516	0.635	0.127
SAMPLE 2	0.097	0.126	0.19	0.142	0.32	0.393	0.477	0.466	0.561	0.526	0.602	0.103
SAMPLE 3	0.09	0.128	0.183	0.159	0.288	0.275	0.452	0.483	0.578	0.53	0.566	0.093
		0.131333	0.197333	0.156667	0.299333	0.309	0.436	0.467667	0.575667	0.524	0.601
CELLS	0.098	0.451	0.561	0.53	0.642	0.559	0.577	0.52	0.574	0.504	0.596	0.074
SAMPLE CONTROL	0.087	0.117	0.178	0.126	0.182	0.15	0.163	0.156	0.171	0.171	0.181	0.094
MEDIUM	0.08	0.115	0.162	0.108	0.168	0.108	0.162	0.123	0.157	0.144	0.151	0.078
	0.076	0.063	0.08	0.066	0.07	0.081	0.09	0.069	0.094	0.081	0.097	0.073
Samples - control		0.0143333	0.0193333	0.0306667	0.117333	0.159	0.273	0.311667	0.404667	0.353	0.42
Cells-control		0.336	0.399	0.422	0.474	0.451	0.415	0.397	0.417	0.36	0.445
% Viability		4.26587	4.84545	7.26698	24.7539	35.255	65.7831	78.5055	97.0424	98.0556	94.382
% Inhibition		95.7341	95.1546	92.733	75.2461	64.745	34.2169	21.4945	2.95763	1.94444	5.61798
Concentration		500	250	125	62.5	31.25	15.625	7.8125	3.90625	1.95312	0.976562	uM
Sample :	L-Cav 30 and Cisplatin
Media :	AFM
FBS :	dialysed 5%
Cell :	SK-Hep-1
	0.138	0.088	0.131	0.082	0.16	0.098	0.139	0.09	0.144	0.096	0.144	0.11
SAMPLE 1	0.11	0.154	0.24	0.267	0.407	0.436	0.524	0.563	0.54	0.587	0.641	0.088
SAMPLE 2	0.101	0.166	0.201	0.26	0.418	0.441	0.515	0.599	0.587	0.543	0.54	0.104
SAMPLE 3	0.094	0.142	0.245	0.256	0.405	0.428	0.556	0.595	0.562	0.517	0.579	0.063
		0.154	0.228667	0.261	0.41	0.435	0.531667	0.585667	0.563	0.549	0.586667
CELLS	0.091	0.525	0.583	0.589	0.675	0.591	0.635	0.664	0.62	0.608	0.644	0.06
SAMPLE CONTROL	0.088	0.126	0.157	0.126	0.159	0.131	0.177	0.149	0.142	0.12	0.153	0.084
MEDIUM	0.094	0.127	0.154	0.122	0.15	0.12	0.152	0.12	0.129	0.106	0.15	0.072
	0.084	0.065	0.088	0.07	0.069	0.065	0.081	0.07	0.076	0.074	0.071	0.063
Samples - control		0.028	0.0716667	0.135	0.251	0.304	0.354667	0.436667	0.421	0.429	0.433667
Cells-control		0.398	0.429	0.467	0.525	0.471	0.483	0.544	0.491	0.502	0.494
% Viability		7.03518	16.7055	28.9079	47.8095	64.5435	73.43	80.2696	85.7434	85.4582	87.7868
% Inhibition		92.9648	83.2945	71.0921	52.1905	35.4565	26.57	19.7304	14.2566	14.5418	12.2132
Concentration		62.5	31.25	15.625	7.8125	3.90625	1.95312	0.976562	0.488281	0.244141	0.12207	uM

## Sheet: Rep 2
Sample :	L-Cav 10 and Cisplatin
Media :	AFM
FBS :	dialysed 5%
Cell :	SK-Hep-1
	0.102	0.057	0.106	0.063	0.064	0.059	0.12	0.061	0.116	0.058	0.143	0.082
SAMPLE 1	0.09	0.117	0.143	0.118	0.166	0.231	0.415	0.366	0.535	0.509	0.567	0.085
SAMPLE 2	0.07	0.101	0.139	0.113	0.17	0.167	0.224	0.366	0.507	0.507	0.505	0.07
SAMPLE 3	0.066	0.101	0.135	0.113	0.166	0.209	0.414	0.438	0.534	0.503	0.577	0.058
		0.106333	0.139	0.114667	0.167333	0.202333	0.351	0.39	0.525333	0.506333	0.549667
CELLS	0.069	0.443	0.48	0.504	0.479	0.445	0.487	0.487	0.526	0.497	0.576	0.067
SAMPLE CONTROL	0.061	0.102	0.12	0.114	0.121	0.109	0.119	0.104	0.128	0.132	0.125	0.064
MEDIUM	0.063	0.113	0.129	0.119	0.132	0.115	0.124	0.112	0.104	0.12	0.131	0.064
	0.055	0.07	0.059	0.069	0.056	0.067	0.059	0.068	0.055	0.074	0.057	0.068
Samples - control		0.00433333	0.019	0.000666667	0.0463333	0.0933333	0.232	0.286	0.397333	0.374333	0.424667
Cells-control		0.33	0.351	0.385	0.347	0.33	0.363	0.375	0.422	0.377	0.445
% Viability		1.31313	5.41311	0.17316	13.3525	28.2828	63.9118	76.2667	94.1548	99.2927	95.4307
% Inhibition		98.6869	94.5869	99.8268	86.6475	71.7172	36.0882	23.7333	5.84518	0.707339	4.56929
Concentration		500	250	125	62.5	31.25	15.625	7.8125	3.90625	1.95312	0.976562	uM
Sample :	L-Cav 30 and Cisplatin
Media :	AFM
FBS :	dialysed 5%
Cell :	SK-Hep-1
	0.096	0.055	0.091	0.06	0.096	0.048	0.114	0.068	0.102	0.069	0.125	0.059
SAMPLE 1	0.078	0.122	0.161	0.231	0.236	0.288	0.296	0.293	0.437	0.435	0.601	0.091
SAMPLE 2	0.062	0.108	0.128	0.237	0.212	0.276	0.289	0.296	0.393	0.424	0.559	0.069
SAMPLE 3	0.062	0.119	0.13	0.14	0.217	0.291	0.274	0.293	0.391	0.437	0.553	0.056
		0.116333	0.139667	0.202667	0.221667	0.285	0.286333	0.294	0.407	0.432	0.571
CELLS	0.062	0.503	0.507	0.407	0.403	0.406	0.402	0.402	0.49	0.527	0.585	0.061
SAMPLE CONTROL	0.056	0.11	0.109	0.123	0.119	0.113	0.118	0.118	0.127	0.128	0.142	0.061
MEDIUM	0.061	0.121	0.123	0.117	0.127	0.122	0.128	0.125	0.116	0.152	0.11	0.071
	0.053	0.077	0.055	0.071	0.057	0.066	0.057	0.075	0.066	0.077	0.061	0.064
Samples - control		0.00633333	0.0306667	0.0796667	0.102667	0.172	0.168333	0.176	0.28	0.304	0.429
Cells-control		0.382	0.384	0.29	0.276	0.284	0.274	0.277	0.374	0.375	0.475
% Viability		1.65794	7.98611	27.4713	37.1981	60.5634	61.4355	63.5379	74.8663	81.0667	90.3158
% Inhibition		98.3421	92.0139	72.5287	62.8019	39.4366	38.5645	36.4621	25.1337	18.9333	9.68421
Concentration		62.5	31.25	15.625	7.8125	3.90625	1.95312	0.976562	0.488281	0.244141	0.12207	uM

## Sheet: Rep 3
Sample :	L-Cav 10 and Cisplatin
Media :	AFM
FBS :	dialysed 5%
Cell :	SK-Hep-1
	0.088	0.058	0.1	0.068	0.104	0.056	0.108	0.073	0.112	0.065	0.146	0.094
SAMPLE 1	0.072	0.117	0.166	0.145	0.234	0.201	0.36	0.474	0.545	0.542	0.565	0.09
SAMPLE 2	0.07	0.113	0.138	0.137	0.21	0.289	0.395	0.43	0.497	0.538	0.66	0.06
SAMPLE 3	0.061	0.114	0.139	0.154	0.233	0.255	0.362	0.514	0.527	0.556	0.584	0.072
		0.114667	0.147667	0.145333	0.225667	0.248333	0.372333	0.472667	0.523	0.545333	0.603
CELLS	0.061	0.583	0.617	0.567	0.593	0.548	0.533	0.549	0.582	0.559	0.615	0.057
SAMPLE CONTROL	0.06	0.111	0.111	0.118	0.121	0.108	0.146	0.13	0.122	0.144	0.138	0.054
MEDIUM	0.062	0.121	0.131	0.119	0.119	0.124	0.114	0.12	0.151	0.147	0.121	0.064
	0.052	0.079	0.056	0.067	0.058	0.065	0.063	0.064	0.057	0.071	0.074	0.071
Samples - control		0.00366667	0.0366667	0.0273333	0.104667	0.140333	0.226333	0.342667	0.401	0.401333	0.465
Cells-control		0.462	0.486	0.448	0.474	0.424	0.419	0.429	0.431	0.412	0.494
% Viability		0.793651	7.54458	6.10119	22.0816	33.0975	54.0175	79.8757	93.0394	97.411	94.1296
% Inhibition		99.2063	92.4554	93.8988	77.9184	66.9025	45.9825	20.1243	6.96056	2.589	5.87045
Concentration		500	250	125	62.5	31.25	15.625	7.8125	3.90625	1.95312	0.976562	uM
Sample :	L-Cav 30 and Cisplatin
Media :	AFM
FBS :	dialysed 5%
Cell :	SK-Hep-1
	0.101	0.065	0.082	0.055	0.077	0.057	0.099	0.068	0.092	0.053	0.092	0.073
SAMPLE 1	0.076	0.121	0.173	0.179	0.315	0.456	0.566	0.624	0.638	0.592	0.702	0.079
SAMPLE 2	0.061	0.126	0.158	0.191	0.301	0.391	0.496	0.48	0.512	0.542	0.573	0.07
SAMPLE 3	0.06	0.13	0.164	0.197	0.317	0.402	0.507	0.517	0.49	0.536	0.642	0.057
		0.125667	0.165	0.189	0.311	0.416333	0.523	0.540333	0.546667	0.556667	0.639
CELLS	0.061	0.625	0.65	0.616	0.627	0.61	0.647	0.628	0.663	0.689	0.714	0.059
SAMPLE CONTROL	0.06	0.119	0.117	0.118	0.116	0.112	0.129	0.114	0.124	0.116	0.145	0.064
MEDIUM	0.059	0.129	0.122	0.154	0.133	0.137	0.12	0.128	0.11	0.138	0.11	0.064
	0.054	0.076	0.061	0.078	0.052	0.064	0.059	0.068	0.056	0.076	0.058	0.064
Samples - control		0.00666667	0.048	0.071	0.195	0.304333	0.394	0.426333	0.422667	0.440667	0.494
Cells-control		0.496	0.528	0.462	0.494	0.473	0.527	0.5	0.553	0.551	0.604
% Viability		1.34409	9.09091	15.368	39.4737	64.3411	74.7628	85.2667	76.4316	79.9758	81.7881
% Inhibition		98.6559	90.9091	84.632	60.5263	35.6589	25.2372	14.7333	23.5684	20.0242	18.2119
Concentration		62.5	31.25	15.625	7.8125	3.90625	1.95312	0.976562	0.488281	0.244141	0.12207	uM

## Sheet: Compile
Combination L Cav IC10 and Cis
Concentration (uM)	I	II	III
500	4.26587	1.31313	0.793651
250	4.84545	5.41311	7.54458
125	7.26698	0.17316	6.10119
62.5	24.7539	13.3525	22.0816
31.25	35.255	28.2828	33.0975
15.625	65.7831	63.9118	54.0175
7.8125	78.5055	76.2667	79.8757
3.90625	97.0424	94.1548	93.0394
1.95312	98.0556	99.2927	97.411
0.976562	94.382	95.4307	94.1296
IC50	23.2	19.22	19.74
Average	20.72
SD	2.16342
Combination L Cav IC30 and Cis
Concentration (uM)	I	II	III
62.5	7.03518	1.65794	1.34409
31.25	16.7055	7.98611	9.09091
15.625	28.9079	27.4713	15.368
7.8125	47.8095	37.1981	39.4737
3.90625	64.5435	60.5634	64.3411
1.95312	73.43	61.4355	74.7628
0.976562	80.2696	63.5379	85.2667
0.488281	85.7434	74.8663	76.4316
0.244141	85.4582	81.0667	79.9758
0.12207	87.7868	90.3158	81.7881
IC50	5.877	3.263	4.527
Average	4.55567
SD	1.30724
