# Supplementary material for: L-Canavanine potentiates the cytotoxicity of doxorubicin and cisplatin in arginine deprived human cancer cells
Source: PeerJ. 2016 Jan 7;4:e1542. doi: 10.7717/peerj.1542 (PMC4734457; doi:10.7717/peerj.1542)
Supplement: Supplemental Information 1 — L-Canavanine (L-CAV) was combined with doxorubicine (DOX) or cisplatin (CIS) and then tested against several human cancer cells: human cervical cancer (HeLa), colon cancer (Caco-2), pancreatic cancer cell (MIA PaCa-2 and Bx-PC3), and hepatocellular carcinoma (Hep G2 and SK-Hep-1) in arginine free media (AFM). Cytotoxicity of a single drug was also examined in arginine rich media (ARM). Three types of constant ratio combinations were employed, those are combination based on IC50 of each drug (IC50 : IC50), IC70 of L-CAV and IC30 of drug (IC70 : IC30) and an extra combination to understand whether the combination works in L-CAV dose-dependent manner. Analysis of combination interaction was determined based on combination index (CI) method. Dose reduction index (DRI) was determined to identify the fold number or ratio between the concentration of drug alone and the reduced concentration of the drug in combination in which it is an important issue in clinical level. [file peerj-04-1542-s001.zip › Tabel 4/SK-HEP-1/Tabel 4 Comb LCAV and DOX in SK-HEP-1 (NON CONSTANT RATIO).xls]

## Sheet: Rep 1
Sample :	L-Cav 10 and Dox
Media :	AFM
FBS :	dialysed 5%
Cell :	SK-Hep-1
	0.144	0.076	0.126	0.087	0.149	0.084	0.151	0.077	0.168	0.119	0.191	0.114
SAMPLE 1	0.124	0.191	0.196	0.171	0.258	0.285	0.416	0.451	0.566	0.411	0.496	0.107
SAMPLE 2	0.11	0.195	0.194	0.177	0.21	0.313	0.439	0.446	0.536	0.421	0.489	0.103
SAMPLE 3	0.107	0.192	0.177	0.187	0.242	0.289	0.413	0.476	0.584	0.47	0.384	0.092
		0.192667	0.189	0.178333	0.236667	0.295667	0.422667	0.457667	0.562	0.434	0.456333
CELLS	0.094	0.357	0.589	0.548	0.513	0.427	0.508	0.578	0.595	0.43	0.471	0.068
SAMPLE CONTROL	0.091	0.172	0.178	0.169	0.196	0.168	0.206	0.169	0.182	0.161	0.162	0.09
MEDIUM	0.094	0.106	0.156	0.128	0.165	0.119	0.154	0.14	0.169	0.14	0.173	0.085
	0.071	0.064	0.082	0.066	0.074	0.069	0.092	0.086	0.106	0.076	0.102	0.073
Samples - control		0.0206667	0.011	0.00933333	0.0406667	0.127667	0.216667	0.288667	0.38	0.273	0.294333
Cells-control		0.251	0.433	0.42	0.348	0.308	0.354	0.438	0.426	0.29	0.298
% Viability		8.23373	2.54042	2.22222	11.6858	41.4502	61.2053	65.9056	89.2019	94.1379	98.7696
% Inhibition		91.7663	97.4596	97.7778	88.3142	58.5498	38.7947	34.0944	10.7981	5.86207	1.23043
Concentration		172.4	43.1	10.775	2.69375	0.673438	0.168359	0.0420898	0.0105225	0.00263062	0.000657654	uM
Sample :	L-Cav 30 and Dox
Media :	AFM
FBS :	dialysed 5%
Cell :	SK-Hep-1
	0.15	0.077	0.14	0.086	0.147	0.102	0.143	0.096	0.171	0.107	0.155	0.116
SAMPLE 1	0.108	0.156	0.203	0.153	0.221	0.372	0.509	0.481	0.457	0.458	0.557	0.106
SAMPLE 2	0.101	0.165	0.195	0.151	0.206	0.398	0.485	0.428	0.449	0.454	0.555	0.103
SAMPLE 3	0.106	0.176	0.184	0.155	0.222	0.385	0.497	0.403	0.494	0.457	0.584	0.071
		0.165667	0.194	0.153	0.216333	0.385	0.497	0.437333	0.466667	0.456333	0.565333
CELLS	0.098	0.475	0.602	0.598	0.578	0.597	0.598	0.491	0.496	0.484	0.598	0.076
SAMPLE CONTROL	0.089	0.161	0.154	0.131	0.164	0.14	0.217	0.177	0.186	0.152	0.168	0.09
MEDIUM	0.089	0.123	0.158	0.114	0.151	0.111	0.177	0.141	0.17	0.136	0.152	0.068
	0.07	0.057	0.075	0.069	0.074	0.065	0.088	0.069	0.092	0.073	0.088	0.077
Samples - control		0.00466667	0.04	0.022	0.0523333	0.245	0.28	0.260333	0.280667	0.304333	0.397333
Cells-control		0.352	0.444	0.484	0.427	0.486	0.421	0.35	0.326	0.348	0.446
% Viability		1.32576	9.00901	4.54545	12.256	50.4115	66.5083	74.381	86.0941	87.4521	89.0882
% Inhibition		98.6742	90.991	95.4545	87.744	49.5885	33.4917	25.619	13.9059	12.5479	10.9118
Concentration		172.4	43.1	10.775	2.69375	0.673438	0.168359	0.0420898	0.0105225	0.00263062	0.000657654	ug/ml

## Sheet: Rep 2
Sample :	L-Cav 10 and Dox
Media :	AFM
FBS :	dialysed 5%
Cell :	SK-Hep-1
	0.107	0.063	0.1	0.056	0.107	0.058	0.097	0.065	0.099	0.067	0.154	0.09
SAMPLE 1	0.096	0.184	0.148	0.12	0.191	0.196	0.275	0.301	0.369	0.314	0.451	0.073
SAMPLE 2	0.064	0.189	0.129	0.124	0.195	0.194	0.255	0.305	0.354	0.346	0.509	0.077
SAMPLE 3	0.066	0.139	0.13	0.131	0.183	0.197	0.262	0.327	0.364	0.354	0.496	0.057
		0.170667	0.135667	0.125	0.189667	0.195667	0.264	0.311	0.362333	0.338	0.485333
CELLS	0.065	0.288	0.29	0.354	0.403	0.406	0.333	0.398	0.378	0.407	0.478	0.067
SAMPLE CONTROL	0.061	0.161	0.125	0.111	0.123	0.111	0.124	0.116	0.128	0.118	0.134	0.07
MEDIUM	0.061	0.117	0.118	0.124	0.119	0.127	0.128	0.12	0.116	0.151	0.12	0.062
	0.056	0.069	0.059	0.068	0.06	0.067	0.06	0.069	0.058	0.072	0.063	0.065
Samples - control		0.00966667	0.0106667	0.014	0.0666667	0.0846667	0.14	0.195	0.234333	0.22	0.351333
Cells-control		0.171	0.172	0.23	0.284	0.279	0.205	0.278	0.262	0.256	0.358
% Viability		5.65302	6.20155	6.08696	23.4742	30.3465	68.2927	70.1439	89.4402	85.9375	98.1378
% Inhibition		94.347	93.7984	93.913	76.5258	69.6535	31.7073	29.8561	10.5598	14.0625	1.8622
Concentration		172.4	43.1	10.775	2.69375	0.673438	0.168359	0.0420898	0.0105225	0.00263062	0.000657654	uM
Sample :	L-Cav 30 and Dox
Media :	AFM
FBS :	dialysed 5%
Cell :	SK-Hep-1
	0.11	0.053	0.095	0.06	0.106	0.064	0.113	0.063	0.121	0.072	0.133	0.065
SAMPLE 1	0.098	0.193	0.203	0.145	0.181	0.219	0.294	0.374	0.422	0.461	0.492	0.083
SAMPLE 2	0.074	0.186	0.15	0.152	0.178	0.218	0.293	0.379	0.458	0.451	0.483	0.071
SAMPLE 3	0.068	0.181	0.145	0.131	0.164	0.216	0.296	0.374	0.42	0.476	0.485	0.062
		0.186667	0.166	0.142667	0.174333	0.217667	0.294333	0.375667	0.433333	0.462667	0.486667
CELLS	0.066	0.497	0.513	0.423	0.512	0.401	0.413	0.481	0.528	0.51	0.514	0.062
SAMPLE CONTROL	0.074	0.171	0.132	0.105	0.122	0.107	0.133	0.115	0.118	0.124	0.123	0.068
MEDIUM	0.062	0.124	0.126	0.124	0.13	0.131	0.104	0.125	0.146	0.126	0.115	0.062
	0.056	0.069	0.058	0.067	0.062	0.066	0.063	0.062	0.057	0.071	0.06	0.07
Samples - control		0.0156667	0.034	0.0376667	0.0523333	0.110667	0.161333	0.260667	0.315333	0.338667	0.363667
Cells-control		0.373	0.387	0.299	0.382	0.27	0.309	0.356	0.382	0.384	0.399
% Viability		4.20018	8.78553	12.5975	13.6998	40.9877	52.2114	73.221	82.548	88.1944	91.1445
% Inhibition		95.7998	91.2145	87.4025	86.3002	59.0123	47.7886	26.779	17.452	11.8056	8.85547
Concentration		172.4	43.1	10.775	2.69375	0.673438	0.168359	0.0420898	0.0105225	0.00263062	0.000657654	uM

## Sheet: Rep 3
Sample :	L-Cav 10 and Dox
Media :	AFM
FBS :	dialysed 5%
Cell :	SK-Hep-1
	0.097	0.054	0.084	0.056	0.083	0.057	0.08	0.051	0.134	0.084	0.129	0.082
SAMPLE 1	0.078	0.181	0.184	0.171	0.223	0.402	0.37	0.451	0.489	0.429	0.559	0.069
SAMPLE 2	0.071	0.189	0.154	0.156	0.193	0.401	0.343	0.441	0.482	0.408	0.557	0.066
SAMPLE 3	0.069	0.188	0.149	0.112	0.179	0.401	0.385	0.451	0.4812	0.432	0.504	0.058
		0.186	0.162333	0.146333	0.198333	0.401333	0.366	0.447667	0.484067	0.423	0.54
CELLS	0.064	0.437	0.528	0.547	0.51	0.697	0.528	0.503	0.535	0.471	0.579	0.057
SAMPLE CONTROL	0.061	0.163	0.125	0.115	0.124	0.126	0.122	0.117	0.124	0.124	0.125	0.054
MEDIUM	0.061	0.119	0.131	0.125	0.124	0.12	0.131	0.127	0.121	0.135	0.123	0.069
	0.054	0.084	0.054	0.075	0.059	0.063	0.057	0.075	0.062	0.077	0.059	0.059
Samples - control		0.023	0.0373333	0.0313333	0.0743333	0.275333	0.244	0.330667	0.360067	0.299	0.415
Cells-control		0.318	0.397	0.422	0.386	0.577	0.397	0.376	0.414	0.336	0.456
% Viability		7.2327	9.40386	7.42496	19.2573	47.7181	61.461	87.9433	86.9726	88.9881	91.0088
% Inhibition		92.7673	90.5961	92.575	80.7427	52.2819	38.539	12.0567	13.0274	11.0119	8.99123
Concentration		172.4	43.1	10.775	2.69375	0.673438	0.168359	0.0420898	0.0105225	0.00263062	0.000657654	uM
Sample :	L-Cav 30 and Dox
Media :	AFM
FBS :	dialysed 5%
Cell :	SK-Hep-1
	0.098	0.057	0.094	0.057	0.104	0.059	0.087	0.059	0.103	0.066	0.113	0.08
SAMPLE 1	0.084	0.148	0.184	0.152	0.196	0.334	0.419	0.414	0.441	0.488	0.478	0.082
SAMPLE 2	0.07	0.163	0.161	0.149	0.182	0.308	0.419	0.401	0.487	0.498	0.515	0.076
SAMPLE 3	0.063	0.177	0.148	0.153	0.189	0.305	0.415	0.415	0.458	0.498	0.467	0.066
		0.162667	0.164333	0.151333	0.189	0.315667	0.417667	0.41	0.462	0.494667	0.486667
CELLS	0.064	0.571	0.555	0.595	0.538	0.595	0.599	0.516	0.509	0.502	0.543	0.062
SAMPLE CONTROL	0.06	0.131	0.141	0.105	0.13	0.109	0.117	0.116	0.129	0.15	0.115	0.065
MEDIUM	0.061	0.121	0.135	0.13	0.132	0.137	0.142	0.139	0.122	0.128	0.144	0.063
	0.055	0.073	0.059	0.067	0.059	0.064	0.06	0.062	0.057	0.071	0.056	0.062
Samples - control		0.0316667	0.0233333	0.0463333	0.059	0.206667	0.300667	0.294	0.333	0.344667	0.371667
Cells-control		0.45	0.42	0.465	0.406	0.458	0.457	0.377	0.387	0.374	0.399
% Viability		7.03704	5.55556	9.96416	14.532	45.1237	65.7914	77.9841	86.0465	92.1569	93.1495
% Inhibition		92.963	94.4444	90.0358	85.468	54.8763	34.2086	22.0159	13.9535	7.84314	6.85046
Concentration		172.4	43.1	10.775	2.69375	0.673438	0.168359	0.0420898	0.0105225	0.00263062	0.000657654	uM

## Sheet: Compile
L-Cav IC 10 and Dox
Concentration (uM)	I	II	III
172.4	8.23373	5.65302	7.2327
43.1	2.54042	6.20155	9.40386
10.775	2.22222	6.08696	7.42496
2.69375	11.6858	23.4742	19.2573
0.673438	41.4502	30.3465	47.7181
0.168359	61.2053	68.2927	61.461
0.0420898	65.9056	70.1439	87.9433
0.0105225	89.2019	89.4402	86.9726
0.00263062	94.1379	85.9375	88.9881
0.000657654	98.7696	98.1378	91.0088
IC50	0.243	0.2992	0.423
Average	0.321733
SD	0.0920913
L-Cav IC 30 and Dox
Concentration (uM)	I	II	III
172.4	1.32576	4.20018	7.03704
43.1	9.00901	8.78553	5.55556
10.775	4.54545	12.5975	9.96416
2.69375	12.256	13.6998	14.532
0.673438	50.4115	40.9877	45.1237
0.168359	66.5083	52.2114	65.7914
0.0420898	74.381	73.221	77.9841
0.0105225	86.0941	82.548	86.0465
0.00263062	87.4521	88.1944	92.1569
0.000657654	89.0882	91.1445	93.1495
IC50	0.3466	0.22	0.3607
Average	0.3091
SD	0.0774843
