# Supplementary material for: L-Canavanine potentiates the cytotoxicity of doxorubicin and cisplatin in arginine deprived human cancer cells
Source: PeerJ. 2016 Jan 7;4:e1542. doi: 10.7717/peerj.1542 (PMC4734457; doi:10.7717/peerj.1542)
Supplement: Supplemental Information 1 — L-Canavanine (L-CAV) was combined with doxorubicine (DOX) or cisplatin (CIS) and then tested against several human cancer cells: human cervical cancer (HeLa), colon cancer (Caco-2), pancreatic cancer cell (MIA PaCa-2 and Bx-PC3), and hepatocellular carcinoma (Hep G2 and SK-Hep-1) in arginine free media (AFM). Cytotoxicity of a single drug was also examined in arginine rich media (ARM). Three types of constant ratio combinations were employed, those are combination based on IC50 of each drug (IC50 : IC50), IC70 of L-CAV and IC30 of drug (IC70 : IC30) and an extra combination to understand whether the combination works in L-CAV dose-dependent manner. Analysis of combination interaction was determined based on combination index (CI) method. Dose reduction index (DRI) was determined to identify the fold number or ratio between the concentration of drug alone and the reduced concentration of the drug in combination in which it is an important issue in clinical level. [file peerj-04-1542-s001.zip › Tabel 4/MIA PaCa2/Tabel 4 Comb LCAV and CIS in MIAPaCa-2 (NON CONSTANT RATIO).xls]

## Sheet: Rep 1
Sample :	L-Cav 10 and Cis
Media :	AFM
FBS :	dialysed 5%
Cell :	Miapaca
	0.101	0.055	0.11	0.073	0.113	0.053	0.11	0.076	0.113	0.076	0.126	0.088
SAMPLE 1	0.08	0.175	0.272	0.307	0.372	0.398	0.42	0.43	0.509	0.466	0.508	0.081
SAMPLE 2	0.064	0.151	0.278	0.306	0.373	0.367	0.404	0.407	0.462	0.468	0.504	0.071
SAMPLE 3	0.068	0.16	0.23	0.305	0.347	0.352	0.391	0.451	0.473	0.467	0.502	0.062
		0.162	0.26	0.306	0.364	0.372333	0.405	0.429333	0.481333	0.467	0.504667
CELLS	0.065	0.484	0.556	0.511	0.519	0.526	0.522	0.525	0.55	0.484	0.535	0.064
SAMPLE CONTROL	0.063	0.1	0.118	0.114	0.121	0.112	0.132	0.113	0.122	0.125	0.118	0.068
MEDIUM	0.06	0.111	0.128	0.129	0.134	0.122	0.125	0.109	0.129	0.134	0.138	0.062
	0.056	0.068	0.056	0.063	0.058	0.072	0.06	0.061	0.06	0.071	0.058	0.076
Samples - control		0.062	0.142	0.192	0.243	0.260333	0.273	0.316333	0.359333	0.342	0.386667
Cells-control		0.373	0.428	0.382	0.385	0.404	0.397	0.416	0.421	0.35	0.397
% Viability		16.622	33.1776	50.2618	63.1169	64.4389	68.7657	76.0417	85.3523	97.7143	97.3971
% Inhibition		83.378	66.8224	49.7382	36.8831	35.5611	31.2343	23.9583	14.6477	2.28571	2.60285
Concentration		500	250	125	62.5	31.25	15.625	7.8125	3.90625	1.95312	0.976562	uM
Sample :	L-Cav 30 and Cis
Media :	AFM
FBS :	dialysed 5%
Cell :	Miapaca
	0.113	0.065	0.106	0.062	0.115	0.054	0.105	0.067	0.118	0.065	0.15	0.08
SAMPLE 1	0.097	0.151	0.201	0.258	0.359	0.394	0.445	0.405	0.453	0.473	0.491	0.094
SAMPLE 2	0.068	0.142	0.201	0.2905	0.353	0.395	0.458	0.407	0.453	0.476	0.486	0.071
SAMPLE 3	0.068	0.133	0.202	0.299	0.354	0.386	0.434	0.408	0.451	0.494	0.493	0.089
		0.142	0.201333	0.2825	0.355333	0.391667	0.445667	0.406667	0.452333	0.481	0.49
CELLS	0.066	0.594	0.595	0.595	0.59	0.497	0.531	0.495	0.551	0.519	0.479	0.062
SAMPLE CONTROL	0.063	0.1	0.114	0.113	0.127	0.112	0.14	0.109	0.128	0.117	0.153	0.063
MEDIUM	0.059	0.105	0.134	0.126	0.121	0.125	0.127	0.121	0.138	0.138	0.11	0.065
	0.062	0.064	0.058	0.07	0.058	0.062	0.063	0.067	0.06	0.076	0.072	0.066
Samples - control		0.042	0.0873333	0.1695	0.228333	0.279667	0.305667	0.297667	0.324333	0.364	0.337
Cells-control		0.489	0.461	0.469	0.469	0.372	0.404	0.374	0.413	0.381	0.369
% Viability		8.58896	18.9443	36.1407	48.6851	75.1792	75.6601	79.59	78.5311	95.5381	91.3279
% Inhibition		91.411	81.0557	63.8593	51.3149	24.8208	24.3399	20.41	21.4689	4.46194	8.67209
Concentration		1000	250	62.5	15.625	3.90625	0.976562	0.244141	0.0610352	0.0152588	0.0038147	uM

## Sheet: Rep 2
Sample :	L-Cav 10 and Cis
Media :	AFM
FBS :	dialysed 5%
Cell :	Miapaca
	0.04	0.041	0.041	0.04	0.041	0.04	0.04	0.041	0.038	0.04	0.041	0.041
SAMPLE 1	0.042	0.146	0.215	0.355	0.553	0.385	0.444	0.424	0.517	0.722	0.617	0.041
SAMPLE 2	0.042	0.137	0.217	0.37	0.42	0.353	0.454	0.409	0.516	0.529	0.698	0.042
SAMPLE 3	0.04	0.14	0.136	0.27	0.385	0.362	0.448	0.425	0.513	0.517	0.646	0.041
		0.141	0.189333	0.331667	0.452667	0.366667	0.448667	0.419333	0.515333	0.589333	0.653667
CELLS	0.041	0.471	0.531	0.526	0.579	0.524	0.48	0.486	0.532	0.595	0.703	0.05
SAMPLE CONTROL	0.043	0.109	0.124	0.126	0.122	0.106	0.138	0.111	0.132	0.13	0.138	0.041
MEDIUM	0.041	0.127	0.135	0.131	0.126	0.137	0.113	0.128	0.128	0.119	0.158	0.041
	0.04	0.039	0.041	0.039	0.039	0.04	0.037	0.038	0.039	0.039	0.04	0.039
Samples - control		0.032	0.0653333	0.205667	0.330667	0.260667	0.310667	0.308333	0.383333	0.459333	0.515667
Cells-control		0.344	0.396	0.395	0.453	0.387	0.367	0.358	0.404	0.476	0.545
% Viability		9.30233	16.4983	52.0675	72.9948	67.3557	84.6503	86.1266	94.8845	96.4986	94.6177
% Inhibition		90.6977	83.5017	47.9325	27.0052	32.6443	15.3497	13.8734	5.11551	3.5014	5.38226
Concentration		500	250	125	62.5	31.25	15.625	7.8125	3.90625	1.95312	0.976562	uM
Sample :	L-Cav 30 and Cis
Media :	AFM
FBS :	dialysed 5%
Cell :	Miapaca
	0.04	0.04	0.041	0.04	0.042	0.041	0.042	0.042	0.042	0.041	0.041	0.041
SAMPLE 1	0.04	0.119	0.197	0.281	0.36	0.43	0.491	0.479	0.557	0.578	0.657	0.043
SAMPLE 2	0.04	0.118	0.195	0.281	0.335	0.404	0.454	0.456	0.599	0.593	0.653	0.041
SAMPLE 3	0.04	0.12	0.17	0.341	0.359	0.399	0.444	0.468	0.556	0.59	0.659	0.041
		0.119	0.187333	0.301	0.351333	0.411	0.463	0.467667	0.570667	0.587	0.656333
CELLS	0.04	0.562	0.596	0.551	0.562	0.506	0.602	0.586	0.62	0.639	0.681	0.041
SAMPLE CONTROL	0.04	0.118	0.12	0.124	0.118	0.105	0.124	0.115	0.122	0.118	0.127	0.041
MEDIUM	0.04	0.129	0.127	0.133	0.128	0.13	0.13	0.143	0.121	0.127	0.121	0.041
	0.039	0.038	0.04	0.04	0.04	0.04	0.041	0.041	0.042	0.04	0.04	0.041
Samples - control		0.001	0.0673333	0.177	0.233333	0.306	0.339	0.352667	0.448667	0.469	0.529333
Cells-control		0.433	0.469	0.418	0.434	0.376	0.472	0.443	0.499	0.512	0.56
% Viability		0.230947	14.3568	42.3445	53.7634	81.383	71.822	79.6087	89.9132	91.6016	94.5238
% Inhibition		99.7691	85.6432	57.6555	46.2366	18.617	28.178	20.3913	10.0868	8.39844	5.47619
Concentration		1000	250	62.5	15.625	3.90625	0.976562	0.244141	0.0610352	0.0152588	0.0038147	uM

## Sheet: Rep 3
Sample :	L-Cav 10 and Cis
Media :	AFM
FBS :	dialysed 5%
Cell :	Miapaca
	0.04	0.04	0.041	0.04	0.042	0.041	0.042	0.041	0.042	0.04	0.04	0.041
SAMPLE 1	0.04	0.146	0.255	0.325	0.438	0.42	0.508	0.447	0.609	0.528	0.765	0.044
SAMPLE 2	0.04	0.141	0.228	0.396	0.426	0.37	0.461	0.459	0.586	0.531	0.665	0.043
SAMPLE 3	0.04	0.137	0.198	0.378	0.372	0.353	0.433	0.447	0.46	0.511	0.665	0.043
		0.141333	0.227	0.366333	0.412	0.381	0.467333	0.451	0.551667	0.523333	0.698333
CELLS	0.04	0.552	0.592	0.547	0.566	0.538	0.553	0.552	0.603	0.585	0.71	0.044
SAMPLE CONTROL	0.039	0.121	0.126	0.121	0.124	0.108	0.136	0.116	0.133	0.115	0.149	0.044
MEDIUM	0.04	0.133	0.127	0.136	0.135	0.131	0.106	0.135	0.114	0.149	0.106	0.041
	0.04	0.039	0.043	0.04	0.041	0.041	0.042	0.042	0.043	0.041	0.04	0.04
Samples - control		0.0203333	0.101	0.245333	0.288	0.273	0.331333	0.335	0.418667	0.408333	0.549333
Cells-control		0.419	0.465	0.411	0.431	0.407	0.447	0.417	0.489	0.436	0.604
% Viability		4.85282	21.7204	59.6918	66.8213	67.0762	74.1238	80.3357	85.6169	93.6544	90.9492
% Inhibition		95.1472	78.2796	40.3082	33.1787	32.9238	25.8762	19.6643	14.3831	6.34557	9.05077
Concentration		500	250	125	62.5	31.25	15.625	7.8125	3.90625	1.95312	0.976562	uM
Sample :	L-Cav 30 and Cis
Media :	AFM
FBS :	dialysed 5%
Cell :	Miapaca
	0.04	0.04	0.042	0.041	0.043	0.044	0.045	0.044	0.045	0.048	0.044	0.041
SAMPLE 1	0.04	0.114	0.193	0.34	0.345	0.383	0.516	0.463	0.572	0.513	0.573	0.045
SAMPLE 2	0.04	0.125	0.17	0.256	0.344	0.394	0.501	0.501	0.544	0.554	0.618	0.044
SAMPLE 3	0.04	0.12	0.158	0.258	0.342	0.361	0.456	0.456	0.583	0.513	0.594	0.041
		0.119667	0.173667	0.284667	0.343667	0.379333	0.491	0.473333	0.566333	0.526667	0.595
CELLS	0.041	0.554	0.566	0.566	0.551	0.57	0.627	0.539	0.601	0.607	0.656	0.042
SAMPLE CONTROL	0.042	0.114	0.117	0.115	0.117	0.112	0.129	0.102	0.124	0.12	0.123	0.042
MEDIUM	0.04	0.129	0.127	0.127	0.136	0.128	0.121	0.128	0.127	0.144	0.132	0.041
	0.04	0.039	0.04	0.041	0.042	0.043	0.042	0.042	0.042	0.041	0.04	0.041
Samples - control		0.00566667	0.0566667	0.169667	0.226667	0.267333	0.362	0.371333	0.442333	0.406667	0.472
Cells-control		0.425	0.439	0.439	0.415	0.442	0.506	0.411	0.474	0.463	0.524
% Viability		1.33333	12.9081	38.6484	54.6185	60.4827	71.5415	90.3487	93.3193	87.833	90.0763
% Inhibition		98.6667	87.0919	61.3516	45.3815	39.5173	28.4585	9.65126	6.68073	12.167	9.92366
Concentration		1000	250	62.5	15.625	3.90625	0.976562	0.244141	0.0610352	0.0152588	0.0038147	uM

## Sheet: Compile
Combination L-Cav IC10 and Cis
Concentration (uM)	I	II	III
500	16.622	9.30233	4.85282
250	33.1776	16.4983	21.7204
125	50.2618	52.0675	59.6918
62.5	63.1169	72.9948	66.8213
31.25	64.4389	67.3557	67.0762
15.625	68.7657	84.6503	74.1238
7.8125	76.0417	86.1266	80.3357
3.90625	85.3523	94.8845	85.6169
1.95312	97.7143	96.4986	93.6544
0.976562	97.3971	94.6177	90.9492
IC50	85.97	95.08	85.36
Average	88.8033
SD	5.4443
Combination L-Cav IC30 and Cis
Concentration (uM)	I	II	III
1000	8.58896	0.230947	1.33333
250	18.9443	14.3568	12.9081
62.5	36.1407	42.3445	38.6484
15.625	48.6851	53.7634	54.6185
3.90625	75.1792	81.383	60.4827
0.976562	75.6601	71.822	71.5415
0.244141	79.59	79.6087	90.3487
0.0610352	78.5311	89.9132	93.3193
0.0152588	95.5381	91.6016	87.833
0.0038147	91.3279	94.5238	90.0763
IC50	13.89	17.7	12.13
Average	14.5733
SD	2.84718
