# Supplementary material for: L-Canavanine potentiates the cytotoxicity of doxorubicin and cisplatin in arginine deprived human cancer cells
Source: PeerJ. 2016 Jan 7;4:e1542. doi: 10.7717/peerj.1542 (PMC4734457; doi:10.7717/peerj.1542)
Supplement: Supplemental Information 1 — L-Canavanine (L-CAV) was combined with doxorubicine (DOX) or cisplatin (CIS) and then tested against several human cancer cells: human cervical cancer (HeLa), colon cancer (Caco-2), pancreatic cancer cell (MIA PaCa-2 and Bx-PC3), and hepatocellular carcinoma (Hep G2 and SK-Hep-1) in arginine free media (AFM). Cytotoxicity of a single drug was also examined in arginine rich media (ARM). Three types of constant ratio combinations were employed, those are combination based on IC50 of each drug (IC50 : IC50), IC70 of L-CAV and IC30 of drug (IC70 : IC30) and an extra combination to understand whether the combination works in L-CAV dose-dependent manner. Analysis of combination interaction was determined based on combination index (CI) method. Dose reduction index (DRI) was determined to identify the fold number or ratio between the concentration of drug alone and the reduced concentration of the drug in combination in which it is an important issue in clinical level. [file peerj-04-1542-s001.zip › Tabel 4/MIA PaCa2/Tabel 4 Comb LCAV and DOX in MIAPaCa-2 (NON CONSTANT RATIO).xls]

## Sheet: Rep 1
Sample :	L-Cav 10 and Dox
Media :	AFM
FBS :	dialysed 5%
Cell :	Miapaca
	0.118	0.059	0.102	0.063	0.098	0.059	0.104	0.053	0.116	0.061	0.11	0.06
SAMPLE 1	0.081	0.252	0.168	0.139	0.206	0.308	0.487	0.476	0.537	0.553	0.575	0.078
SAMPLE 2	0.067	0.257	0.159	0.125	0.208	0.294	0.481	0.481	0.54	0.521	0.554	0.079
SAMPLE 3	0.063	0.229	0.153	0.127	0.195	0.297	0.487	0.485	0.546	0.576	0.579	0.052
		0.246	0.16	0.130333	0.203	0.299667	0.485	0.480667	0.541	0.55	0.569333
CELLS	0.063	0.552	0.554	0.547	0.545	0.572	0.5612	0.568	0.5609	0.592	0.585	0.06
SAMPLE CONTROL	0.063	0.205	0.143	0.123	0.109	0.106	0.115	0.093	0.122	0.115	0.113	0.051
MEDIUM	0.058	0.109	0.109	0.124	0.127	0.118	0.12	0.12	0.105	0.127	0.113	0.063
	0.055	0.087	0.054	0.069	0.053	0.064	0.059	0.073	0.058	0.067	0.057	0.065
Samples - control		0.041	0.017	0.00733333	0.094	0.193667	0.37	0.387667	0.419	0.435	0.456333
Cells-control		0.443	0.445	0.423	0.418	0.454	0.4412	0.448	0.4559	0.465	0.472
% Viability		9.25508	3.82022	1.73365	22.488	42.6579	83.8622	86.5327	91.9061	93.5484	96.6808
% Inhibition		90.7449	96.1798	98.2664	77.512	57.3421	16.1378	13.4673	8.09388	6.45161	3.31921
Concentration		689.6	172.4	43.1	10.775	2.69375	0.673438	0.168359	0.0420898	0.0105225	0.00263062	uM
Sample :	L-Cav 30 and Dox
Media :	AFM
FBS :	dialysed 5%
Cell :	Miapaca
	0.093	0.06	0.098	0.057	0.076	0.054	0.091	0.067	0.085	0.053	0.112	0.061
SAMPLE 1	0.072	0.256	0.192	0.17	0.268	0.317	0.318	0.462	0.502	0.465	0.492	0.068
SAMPLE 2	0.065	0.26	0.156	0.155	0.279	0.276	0.371	0.397	0.437	0.473	0.49	0.071
SAMPLE 3	0.063	0.303	0.163	0.153	0.26	0.272	0.358	0.408	0.438	0.482	0.482	0.062
		0.273	0.170333	0.159333	0.269	0.288333	0.349	0.422333	0.459	0.473333	0.488
CELLS	0.062	0.495	0.593	0.556	0.576	0.616	0.582	0.555	0.546	0.596	0.588	0.069
SAMPLE CONTROL	0.061	0.263	0.168	0.125	0.116	0.106	0.128	0.108	0.119	0.121	0.125	0.059
MEDIUM	0.062	0.122	0.123	0.116	0.104	0.127	0.099	0.119	0.108	0.116	0.133	0.064
	0.052	0.081	0.048	0.079	0.054	0.069	0.076	0.08	0.056	0.076	0.054	0.079
Samples - control		0.01	0.00233333	0.0343333	0.153	0.182333	0.221	0.314333	0.34	0.352333	0.363
Cells-control		0.373	0.47	0.44	0.472	0.489	0.483	0.436	0.438	0.48	0.455
% Viability		2.68097	0.496454	7.80303	32.4153	37.287	45.7557	72.0948	77.6256	73.4028	79.7802
% Inhibition		97.319	99.5035	92.197	67.5847	62.713	54.2443	27.9052	22.3744	26.5972	20.2198
Concentration		689.6	172.4	43.1	10.775	2.69375	0.673438	0.168359	0.0420898	0.0105225	0.00263062	uM

## Sheet: Rep 2
Sample :	L-Cav 10 and Dox
Media :	AFM
FBS :	dialysed 5%
Cell :	Miapaca
	0.104	0.055	0.119	0.068	0.078	0.057	0.132	0.068	0.129	0.069	0.166	0.071
SAMPLE 1	0.083	0.323	0.194	0.138	0.204	0.229	0.453	0.43	0.541	0.513	0.622	0.089
SAMPLE 2	0.066	0.329	0.167	0.126	0.224	0.245	0.426	0.423	0.476	0.463	0.632	0.069
SAMPLE 3	0.063	0.352	0.143	0.135	0.191	0.32	0.502	0.483	0.544	0.51	0.657	0.059
		0.334667	0.168	0.133	0.206333	0.264667	0.460333	0.445333	0.520333	0.495333	0.637
CELLS	0.064	0.485	0.499	0.452	0.546	0.522	0.563	0.473	0.522	0.575	0.686	0.06
SAMPLE CONTROL	0.059	0.317	0.141	0.115	0.123	0.103	0.123	0.126	0.141	0.127	0.139	0.069
MEDIUM	0.062	0.134	0.117	0.117	0.13	0.131	0.145	0.123	0.114	0.138	0.128	0.061
	0.056	0.081	0.056	0.074	0.057	0.064	0.065	0.07	0.063	0.072	0.071	0.067
Samples - control		0.0176667	0.027	0.018	0.0833333	0.161667	0.337333	0.319333	0.379333	0.368333	0.498
Cells-control		0.351	0.382	0.335	0.416	0.391	0.418	0.35	0.408	0.437	0.558
% Viability		5.03324	7.06806	5.37313	20.0321	41.347	80.7018	91.2381	92.9739	84.2868	89.2473
% Inhibition		94.9668	92.9319	94.6269	79.9679	58.653	19.2982	8.7619	7.02614	15.7132	10.7527
Concentration		689.6	172.4	43.1	10.775	2.69375	0.673438	0.168359	0.0420898	0.0105225	0.00263062	uM
Sample :	L-Cav 30 and Dox
Media :	AFM
FBS :	dialysed 5%
Cell :	Miapaca
	0.104	0.062	0.089	0.056	0.108	0.053	0.106	0.077	0.11	0.06	0.144	0.075
SAMPLE 1	0.094	0.322	0.18	0.142	0.243	0.252	0.35	0.394	0.489	0.452	0.503	0.082
SAMPLE 2	0.07	0.295	0.182	0.145	0.207	0.246	0.361	0.402	0.44	0.431	0.504	0.072
SAMPLE 3	0.065	0.326	0.157	0.138	0.202	0.223	0.392	0.376	0.434	0.469	0.503	0.058
		0.314333	0.173	0.141667	0.217333	0.240333	0.367667	0.390667	0.454333	0.450667	0.503333
CELLS	0.063	0.538	0.536	0.486	0.472	0.554	0.559	0.525	0.532	0.532	0.594	0.072
SAMPLE CONTROL	0.061	0.294	0.16	0.127	0.129	0.12	0.124	0.122	0.138	0.127	0.126	0.062
MEDIUM	0.061	0.121	0.141	0.13	0.133	0.13	0.116	0.14	0.117	0.133	0.131	0.066
	0.056	0.072	0.057	0.071	0.057	0.065	0.058	0.069	0.06	0.082	0.071	0.072
Samples - control		0.0203333	0.013	0.0146667	0.0883333	0.120333	0.243667	0.268667	0.316333	0.323667	0.377333
Cells-control		0.417	0.395	0.356	0.339	0.424	0.443	0.385	0.415	0.399	0.463
% Viability		4.8761	3.29114	4.11985	26.057	28.3805	55.0038	69.7835	76.2249	81.1195	81.4975
% Inhibition		95.1239	96.7089	95.8801	73.943	71.6195	44.9962	30.2165	23.7751	18.8805	18.5025
Concentration		689.6	172.4	43.1	10.775	2.69375	0.673438	0.168359	0.0420898	0.0105225	0.00263062	uM

## Sheet: Rep 3
Sample :	L-Cav 10 and Dox
Media :	AFM
FBS :	dialysed 5%
Cell :	Miapaca
	0.114	0.07	0.095	0.05	0.136	0.066	0.146	0.073	0.14	0.079	0.117	0.079
SAMPLE 1	0.107	0.276	0.163	0.121	0.213	0.323	0.402	0.404	0.511	0.453	0.576	0.094
SAMPLE 2	0.069	0.296	0.168	0.13	0.209	0.227	0.449	0.372	0.436	0.478	0.555	0.078
SAMPLE 3	0.066	0.321	0.156	0.129	0.193	0.273	0.431	0.402	0.413	0.447	0.56	0.061
		0.297667	0.162333	0.126667	0.205	0.274333	0.427333	0.392667	0.453333	0.459333	0.563667
CELLS	0.07	0.461	0.454	0.414	0.477	0.513	0.43	0.423	0.465	0.463	0.575	0.06
SAMPLE CONTROL	0.062	0.297	0.144	0.125	0.134	0.103	0.136	0.111	0.131	0.144	0.138	0.065
MEDIUM	0.061	0.125	0.133	0.131	0.132	0.128	0.12	0.125	0.137	0.141	0.138	0.062
	0.056	0.069	0.079	0.065	0.061	0.064	0.068	0.067	0.06	0.066	0.061	0.069
Samples - control		0.000666667	0.0183333	0.00166667	0.071	0.171333	0.291333	0.281667	0.322333	0.315333	0.425667
Cells-control		0.336	0.321	0.283	0.345	0.385	0.31	0.298	0.328	0.322	0.437
% Viability		0.198413	5.71132	0.588928	20.5797	44.5022	93.9785	94.519	98.2724	97.9296	97.4066
% Inhibition		99.8016	94.2887	99.4111	79.4203	55.4978	6.02151	5.48098	1.72764	2.07039	2.59344
Concentration		689.6	172.4	43.1	10.775	2.69375	0.673438	0.168359	0.0420898	0.0105225	0.00263062	uM
Sample :	L-Cav 30 and Dox
Media :	AFM
FBS :	dialysed 5%
Cell :	Miapaca
	0.112	0.062	0.103	0.052	0.104	0.052	0.123	0.08	0.139	0.067	0.136	0.08
SAMPLE 1	0.081	0.205	0.08	0.128	0.208	0.185	0.343	0.3413	0.422	0.438	0.543	0.079
SAMPLE 2	0.068	0.212	0.098	0.129	0.2	0.199	0.366	0.3424	0.451	0.441	0.569	0.068
SAMPLE 3	0.068	0.232	0.074	0.139	0.204	0.194	0.379	0.399	0.436	0.493	0.542	0.06
		0.216333	0.084	0.132	0.204	0.192667	0.362667	0.3609	0.436333	0.457333	0.551333
CELLS	0.064	0.442	0.463	0.476	0.438	0.451	0.464	0.426	0.525	0.568	0.72	0.06
SAMPLE CONTROL	0.061	0.188	0.081	0.128	0.127	0.115	0.135	0.121	0.135	0.129	0.125	0.071
MEDIUM	0.065	0.128	0.048	0.126	0.118	0.138	0.114	0.115	0.142	0.128	0.135	0.066
	0.054	0.065	0.059	0.071	0.06	0.068	0.063	0.072	0.054	0.068	0.065	0.068
Samples - control		0.0283333	0.003	0.004	0.077	0.0776667	0.227667	0.2399	0.301333	0.328333	0.426333
Cells-control		0.314	0.415	0.35	0.32	0.313	0.35	0.311	0.383	0.44	0.585
% Viability		9.02335	0.722892	1.14286	24.0625	24.8136	65.0476	77.1383	78.6771	74.6212	72.8775
% Inhibition		90.9766	99.2771	98.8571	75.9375	75.1864	34.9524	22.8617	21.3229	25.3788	27.1225
Concentration		689.6	172.4	43.1	10.775	2.69375	0.673438	0.168359	0.0420898	0.0105225	0.00263062	uM

## Sheet: Compile
Combination L-Cav IC10 and Dox
Concentration (uM)	I	II	III
689.6	9.25508	5.03324	0.198413
172.4	3.82022	7.06806	5.71132
43.1	1.73365	5.37313	0.588928
10.775	22.488	20.0321	20.5797
2.69375	42.6579	41.347	44.5022
0.673438	83.8622	80.7018	93.9785
0.168359	86.5327	91.2381	94.519
0.0420898	91.9061	92.9739	98.2724
0.0105225	93.5484	84.2868	97.9296
0.00263062	96.6808	89.2473	97.4066
IC 50	2.359	2.21	2.754
Average	2.441
SD	0.281117
Combination L-Cav IC30 and Dox
Concentration (uM)	I	II	III
689.6	2.68097	4.8761	9.02335
172.4	0.496454	3.29114	0.722892
43.1	7.80303	4.11985	1.14286
10.775	32.4153	26.057	24.0625
2.69375	37.287	28.3805	24.8136
0.673438	45.7557	55.0038	65.0476
0.168359	72.0948	69.7835	77.1383
0.0420898	77.6256	76.2249	78.6771
0.0105225	73.4028	81.1195	74.6212
0.00263062	79.7802	81.4975	72.8775
IC 50	0.5892	0.5913	0.69
Average	0.6235
SD	0.0576003
