# Supplementary material for: L-Canavanine potentiates the cytotoxicity of doxorubicin and cisplatin in arginine deprived human cancer cells
Source: PeerJ. 2016 Jan 7;4:e1542. doi: 10.7717/peerj.1542 (PMC4734457; doi:10.7717/peerj.1542)
Supplement: Supplemental Information 1 — L-Canavanine (L-CAV) was combined with doxorubicine (DOX) or cisplatin (CIS) and then tested against several human cancer cells: human cervical cancer (HeLa), colon cancer (Caco-2), pancreatic cancer cell (MIA PaCa-2 and Bx-PC3), and hepatocellular carcinoma (Hep G2 and SK-Hep-1) in arginine free media (AFM). Cytotoxicity of a single drug was also examined in arginine rich media (ARM). Three types of constant ratio combinations were employed, those are combination based on IC50 of each drug (IC50 : IC50), IC70 of L-CAV and IC30 of drug (IC70 : IC30) and an extra combination to understand whether the combination works in L-CAV dose-dependent manner. Analysis of combination interaction was determined based on combination index (CI) method. Dose reduction index (DRI) was determined to identify the fold number or ratio between the concentration of drug alone and the reduced concentration of the drug in combination in which it is an important issue in clinical level. [file peerj-04-1542-s001.zip › Tabel 4/HeLa/Tabel 4 Comb LCAV and DOX in HeLa (NON CONSTANT RATIO).xls]

## Sheet: Rep I
Sample :	L-Cav 10 and Doxorubicin
Media :	AFM
FBS :	dialysed 5%
Cell :	HeLa
	0.075	0.067	0.078	0.06	0.075	0.071	0.117	0.062	0.12	0.081	0.124	0.066
SAMPLE 1	0.097	0.206	0.208	0.208	0.146	0.471	0.6704	0.777	0.898	0.931	0.989	0.101
SAMPLE 2	0.076	0.167	0.189	0.169	0.142	0.417	0.67	0.769	0.812	0.951	0.948	0.08
SAMPLE 3	0.072	0.169	0.186	0.174	0.127	0.437	0.696	0.745	0.849	0.947	0.998	0.064
		0.180667	0.194333	0.183667	0.138333	0.441667	0.6788	0.763667	0.853	0.943	0.978333
CELLS	0.067	0.985	0.93	0.953	0.922	0.942	0.945	0.974	0.954	0.98	0.976	0.078
SAMPLE CONTROL	0.06	0.155	0.114	0.123	0.112	0.115	0.113	0.119	0.121	0.128	0.132	0.068
MEDIUM	0.059	0.113	0.133	0.116	0.127	0.127	0.122	0.135	0.128	0.127	0.121	0.076
	0.057	0.059	0.072	0.058	0.069	0.06	0.076	0.055	0.08	0.062	0.064	0.071
Samples - control		0.0256667	0.0803333	0.0606667	0.0263333	0.326667	0.5658	0.644667	0.732	0.815	0.846333
Cells-control		0.872	0.797	0.837	0.795	0.815	0.823	0.839	0.826	0.853	0.855
% Viability		2.94343	10.0795	7.24811	3.31237	40.0818	68.7485	76.8375	88.6199	95.5451	98.9864
% Inhibition		97.0566	89.9205	92.7519	96.6876	59.9182	31.2515	23.1625	11.3801	4.45487	1.01365
Concentration		86.2	21.55	5.3875	1.34688	0.336719	0.0841797	0.0210449	0.00526123	0.00131531	0.000328827	ug/ml

## Sheet: Rep 2
Sample :	L-Cav 30 and Doxorubicin
Media :	AFM
FBS :	dialysed 5%
Cell :	HeLa
	0.165	0.073	0.16	0.104	0.131	0.085	0.13	0.087	0.155	0.102	0.167	0.102
SAMPLE 1	0.132	0.176	0.202	0.157	0.22	0.169	0.254	0.337	0.607	0.576	0.641	0.099
SAMPLE 2	0.111	0.161	0.194	0.134	0.182	0.137	0.209	0.348	0.603	0.566	0.646	0.094
SAMPLE 3	0.1	0.163	0.199	0.134	0.179	0.134	0.2	0.348	0.609	0.563	0.612	0.062
		0.166667	0.198333	0.141667	0.193667	0.146667	0.221	0.344333	0.606333	0.568333	0.633
CELLS	0.101	0.745	0.762	0.703	0.74	0.645	0.664	0.786	0.886	0.759	0.739	0.061
SAMPLE CONTROL	0.094	0.143	0.163	0.133	0.165	0.118	0.179	0.158	0.15	0.128	0.167	0.079
MEDIUM	0.096	0.119	0.169	0.129	0.146	0.112	0.167	0.128	0.169	0.129	0.146	0.066
	0.062	0.06	0.082	0.069	0.069	0.071	0.07	0.068	0.095	0.069	0.075	0.064
Samples - control		0.0236667	0.0353333	0.00866667	0.0286667	0.0286667	0.042	0.186333	0.456333	0.440333	0.466
Cells-control		0.626	0.593	0.574	0.594	0.533	0.497	0.658	0.717	0.63	0.593
% Viability		3.78062	5.9584	1.50987	4.82604	5.37836	8.4507	28.3181	63.6448	69.8942	78.5835
% Inhibition		96.2194	94.0416	98.4901	95.174	94.6216	91.5493	71.6819	36.3552	30.1058	21.4165
Concentration		86.2	21.55	5.3875	1.34688	0.336719	0.0841797	0.0210449	0.00526123	0.00131531	0.000328827	uM

## Sheet: Rep 3
Sample :	L-Cav 10 and Doxorubicin
Media :	AFM
FBS :	dialysed 5%
Cell :	HeLa
	0.11	0.059	0.106	0.072	0.097	0.053	0.106	0.059	0.125	0.078	0.135	0.068
SAMPLE 1	0.092	0.153	0.176	0.109	0.157	0.159	0.438	0.538	0.598	0.689	0.692	0.088
SAMPLE 2	0.065	0.124	0.146	0.11	0.171	0.159	0.411	0.553	0.598	0.692	0.733	0.072
SAMPLE 3	0.066	0.13	0.155	0.116	0.173	0.156	0.45	0.539	0.594	0.571	0.882	0.061
		0.135667	0.159	0.111667	0.167	0.158	0.433	0.543333	0.596667	0.650667	0.769
CELLS	0.071	0.658	0.703	0.717	0.695	0.593	0.72	0.634	0.672	0.662	0.771	0.06
SAMPLE CONTROL	0.06	0.13	0.123	0.104	0.126	0.107	0.123	0.098	0.126	0.138	0.138	0.057
MEDIUM	0.059	0.115	0.117	0.122	0.134	0.128	0.148	0.119	0.124	0.139	0.124	0.067
	0.056	0.064	0.057	0.066	0.058	0.065	0.057	0.069	0.062	0.073	0.068	0.062
Samples - control		0.00566667	0.036	0.00766667	0.041	0.051	0.31	0.445333	0.470667	0.512667	0.631
Cells-control		0.543	0.586	0.595	0.561	0.465	0.572	0.515	0.548	0.523	0.647
% Viability		1.04359	6.14334	1.28852	7.30838	10.9677	54.1958	86.4725	85.8881	98.0242	97.527
% Inhibition		98.9564	93.8567	98.7115	92.6916	89.0323	45.8042	13.5275	14.1119	1.97578	2.47295
Concentration		86.2	21.55	5.3875	1.34688	0.336719	0.0841797	0.0210449	0.00526123	0.00131531	0.000328827	uM
Sample :	L-Cav 30 and Doxorubicin
Media :	AFM
FBS :	dialysed 5%
Cell :	HeLa
	0.105	0.058	0.103	0.061	0.091	0.059	0.111	0.071	0.127	0.079	0.145	0.069
SAMPLE 1	0.081	0.152	0.147	0.134	0.153	0.16	0.197	0.249	0.324	0.399	0.536	0.09
SAMPLE 2	0.079	0.153	0.142	0.113	0.139	0.15	0.194	0.249	0.323	0.393	0.519	0.062
SAMPLE 3	0.069	0.155	0.133	0.129	0.16	0.153	0.164	0.195	0.344	0.393	0.778	0.06
		0.153333	0.140667	0.125333	0.150667	0.154333	0.185	0.231	0.330333	0.395	0.611
CELLS	0.065	0.564	0.624	0.614	0.644	0.655	0.668	0.655	0.512	0.596	0.795	0.071
SAMPLE CONTROL	0.061	0.152	0.134	0.108	0.126	0.108	0.122	0.125	0.124	0.127	0.124	0.064
MEDIUM	0.061	0.12	0.138	0.13	0.124	0.126	0.129	0.133	0.116	0.134	0.135	0.073
	0.056	0.071	0.067	0.082	0.056	0.071	0.059	0.066	0.058	0.071	0.065	0.068
Samples - control		0.00133333	0.00666667	0.0173333	0.0246667	0.0463333	0.063	0.106	0.206333	0.268	0.487
Cells-control		0.444	0.486	0.484	0.52	0.529	0.539	0.522	0.396	0.462	0.66
% Viability		0.3003	1.37174	3.58127	4.74359	8.75866	11.6883	20.3065	52.1044	58.0087	73.7879
% Inhibition		99.6997	98.6283	96.4187	95.2564	91.2413	88.3117	79.6935	47.8956	41.9913	26.2121
Concentration		86.2	21.55	5.3875	1.34688	0.336719	0.0841797	0.0210449	0.00526123	0.00131531	0.000328827	uM

## Sheet: Rep 4
Sample :	L-Cav 10 and Doxorubicin
Media :	AFM
FBS :	dialysed 5%
Cell :	HeLa
	0.092	0.057	0.09	0.056	0.101	0.068	0.112	0.059	0.112	0.059	0.11	0.068
SAMPLE 1	0.079	0.145	0.136	0.132	0.141	0.135	0.243	0.248	0.265	0.298	0.42	0.079
SAMPLE 2	0.063	0.133	0.134	0.124	0.144	0.153	0.214	0.231	0.249	0.353	0.366	0.075
SAMPLE 3	0.069	0.128	0.157	0.128	0.142	0.137	0.201	0.259	0.259	0.467	0.331	0.057
		0.135333	0.142333	0.128	0.142333	0.141667	0.219333	0.246	0.257667	0.372667	0.372333
CELLS	0.066	0.348	0.396	0.39	0.394	0.395	0.296	0.273	0.293	0.417	0.375	0.056
SAMPLE CONTROL	0.064	0.131	0.118	0.11	0.12	0.108	0.117	0.108	0.111	0.101	0.123	0.055
MEDIUM	0.056	0.111	0.119	0.124	0.121	0.121	0.125	0.113	0.134	0.131	0.115	0.064
	0.057	0.077	0.051	0.067	0.057	0.058	0.059	0.069	0.055	0.072	0.062	0.057
Samples - control		0.00433333	0.0243333	0.018	0.0223333	0.0336667	0.102333	0.138	0.146667	0.271667	0.249333
Cells-control		0.237	0.277	0.266	0.273	0.274	0.171	0.16	0.159	0.286	0.26
% Viability		1.82841	8.7846	6.76692	8.18071	12.2871	59.8441	86.25	92.2432	94.9883	95.8974
% Inhibition		98.1716	91.2154	93.2331	91.8193	87.7129	40.1559	13.75	7.75681	5.01166	4.10256
Concentration		86.2	21.55	5.3875	1.34688	0.336719	0.0841797	0.0210449	0.00526123	0.00131531	0.000328827	uM
Sample :	L-Cav 30 and Doxorubicin
Media :	AFM
FBS :	dialysed 5%
Cell :	HeLa
	0.095	0.06	0.081	0.054	0.083	0.058	0.107	0.071	0.11	0.062	0.1	0.05
SAMPLE 1	0.08	0.13	0.14	0.137	0.158	0.147	0.172	0.176	0.232	0.215	0.243	0.087
SAMPLE 2	0.059	0.125	0.137	0.114	0.129	0.12	0.156	0.16	0.238	0.206	0.265	0.062
SAMPLE 3	0.064	0.13	0.131	0.123	0.129	0.127	0.158	0.16	0.235	0.219	0.296	0.059
		0.128333	0.136	0.124667	0.138667	0.131333	0.162	0.165333	0.235	0.213333	0.268
CELLS	0.066	0.337	0.356	0.348	0.363	0.333	0.373	0.389	0.335	0.299	0.305	0.06
SAMPLE CONTROL	0.059	0.119	0.122	0.113	0.121	0.11	0.126	0.117	0.12	0.114	0.137	0.058
MEDIUM	0.058	0.118	0.128	0.127	0.139	0.134	0.117	0.147	0.142	0.149	0.113	0.071
	0.057	0.082	0.057	0.079	0.056	0.074	0.061	0.072	0.059	0.08	0.06	0.061
Samples - control		0.00933333	0.014	0.0116667	0.0176667	0.0213333	0.036	0.0483333	0.115	0.0993333	0.131
Cells-control		0.219	0.228	0.221	0.224	0.199	0.256	0.242	0.193	0.15	0.192
% Viability		4.2618	6.14035	5.27903	7.8869	10.7203	14.0625	19.9725	59.5855	66.2222	68.2292
% Inhibition		95.7382	93.8596	94.721	92.1131	89.2797	85.9375	80.0275	40.4145	33.7778	31.7708
Concentration		86.2	21.55	5.3875	1.34688	0.336719	0.0841797	0.0210449	0.00526123	0.00131531	0.000328827	uM

## Sheet: Rep 5
Sample :	L-Cav 10 and Doxorubicin
Media :	AFM
FBS :	dialysed 5%
Cell :	HeLa
	0.093	0.057	0.082	0.043	0.092	0.051	0.127	0.074	0.127	0.059	0.12	0.064
SAMPLE 1	0.09	0.142	0.23	0.159	0.205	0.233	0.668	0.666	0.72	0.882	0.87	0.068
SAMPLE 2	0.073	0.148	0.238	0.173	0.258	0.229	0.636	0.654	0.766	0.882	0.859	0.077
SAMPLE 3	0.066	0.154	0.239	0.188	0.217	0.244	0.668	0.69	0.749	0.912	0.859	0.054
		0.148	0.235667	0.173333	0.226667	0.235333	0.657333	0.67	0.745	0.892	0.862667
CELLS	0.063	0.686	0.856	0.732	0.813	0.846	0.919	0.782	0.801	0.898	0.912	0.067
SAMPLE CONTROL	0.063	0.147	0.113	0.1	0.117	0.115	0.116	0.131	0.123	0.156	0.129	0.057
MEDIUM	0.062	0.139	0.095	0.108	0.127	0.121	0.125	0.145	0.11	0.148	0.123	0.068
	0.055	0.084	0.042	0.055	0.055	0.071	0.055	0.074	0.064	0.078	0.059	0.07
Samples - control		0.001	0.122667	0.0733333	0.109667	0.120333	0.541333	0.539	0.622	0.736	0.733667
Cells-control		0.547	0.761	0.624	0.686	0.725	0.794	0.637	0.691	0.75	0.789
% Viability		0.182815	16.1191	11.7521	15.9864	16.5977	68.178	84.6154	90.0145	98.1333	92.9869
% Inhibition		99.8172	83.8809	88.2479	84.0136	83.4023	31.822	15.3846	9.98553	1.86667	7.0131
Concentration		86.2	21.55	5.3875	1.34688	0.336719	0.0841797	0.0210449	0.00526123	0.00131531	0.000328827	uM
Sample :	L-Cav 30 and Doxorubicin
Media :	AFM
FBS :	dialysed 5%
Cell :	HeLa
	0.106	0.064	0.078	0.063	0.086	0.055	0.12	0.069	0.135	0.066	0.12	0.053
SAMPLE 1	0.106	0.157	0.203	0.142	0.167	0.145	0.343	0.494	0.561	0.696	0.633	0.089
SAMPLE 2	0.07	0.161	0.206	0.151	0.17	0.157	0.345	0.494	0.579	0.608	0.671	0.068
SAMPLE 3	0.061	0.134	0.197	0.129	0.137	0.127	0.348	0.495	0.579	0.615	0.642	0.055
		0.150667	0.202	0.140667	0.158	0.143	0.345333	0.494333	0.573	0.639667	0.648667
CELLS	0.078	0.819	0.908	0.859	0.88	0.879	0.951	0.896	0.812	0.824	0.852	0.064
SAMPLE CONTROL	0.067	0.15	0.126	0.12	0.117	0.108	0.126	0.095	0.125	0.113	0.138	0.06
MEDIUM	0.059	0.121	0.124	0.127	0.123	0.115	0.129	0.082	0.133	0.133	0.11	0.065
	0.059	0.077	0.056	0.066	0.056	0.065	0.057	0.06	0.063	0.076	0.059	0.066
Samples - control		0.000666667	0.076	0.0206667	0.041	0.035	0.219333	0.399333	0.448	0.526667	0.510667
Cells-control		0.698	0.784	0.732	0.757	0.764	0.822	0.814	0.679	0.691	0.742
% Viability		0.095511	9.69388	2.82332	5.41612	4.58115	26.6829	49.0581	65.9794	76.218	68.823
% Inhibition		99.9045	90.3061	97.1767	94.5839	95.4188	73.3171	50.9419	34.0206	23.782	31.177
Concentration		86.2	21.55	5.3875	1.34688	0.336719	0.0841797	0.0210449	0.00526123	0.00131531	0.000328827	uM

## Sheet: compile
L Cav IC 10 and Dox
Concentration (uM)	Rep I	Rep 3	Rep 4	Rep 5
86.2	2.94343	1.04359	1.82841	0.182815
21.55	10.0795	6.14334	8.7846	16.1191
5.3875	7.24811	1.28852	6.76692	11.7521
1.34688	3.31237	7.30838	8.18071	15.9864
0.336719	40.0818	10.9677	12.2871	16.5977
0.0841797	68.7485	54.1958	59.8441	68.178
0.0210449	76.8375	86.4725	86.25	84.6154
0.00526123	88.6199	85.8881	92.2432	90.0145
0.00131531	95.5451	98.0242	94.9883	98.1333
0.000328827	98.9864	97.527	95.8974	92.9869
IC50	0.1573	0.08747	0.1014	0.1307
Average	0.119218
SD	0.0311314
L Cav IC 30 and Dox
Concentration (uM)	Rep 2	Rep 3	Rep 4
86.2	3.78062	0.3003	4.2618
21.55	5.9584	1.37174	6.14035
5.3875	1.50987	3.58127	5.27903
1.34688	4.82604	4.74359	7.8869
0.336719	5.37836	8.75866	10.7203
0.0841797	8.4507	11.6883	14.0625
0.0210449	28.3181	20.3065	19.9725
0.00526123	63.6448	52.1044	59.5855
0.00131531	69.8942	58.0087	66.2222
0.000328827	78.5835	73.7879	68.2292
IC50	0.005948	0.002945	0.003859
Average	0.00425067
SD	0.00153934
