# Supplementary material for: L-Canavanine potentiates the cytotoxicity of doxorubicin and cisplatin in arginine deprived human cancer cells
Source: PeerJ. 2016 Jan 7;4:e1542. doi: 10.7717/peerj.1542 (PMC4734457; doi:10.7717/peerj.1542)
Supplement: Supplemental Information 1 — L-Canavanine (L-CAV) was combined with doxorubicine (DOX) or cisplatin (CIS) and then tested against several human cancer cells: human cervical cancer (HeLa), colon cancer (Caco-2), pancreatic cancer cell (MIA PaCa-2 and Bx-PC3), and hepatocellular carcinoma (Hep G2 and SK-Hep-1) in arginine free media (AFM). Cytotoxicity of a single drug was also examined in arginine rich media (ARM). Three types of constant ratio combinations were employed, those are combination based on IC50 of each drug (IC50 : IC50), IC70 of L-CAV and IC30 of drug (IC70 : IC30) and an extra combination to understand whether the combination works in L-CAV dose-dependent manner. Analysis of combination interaction was determined based on combination index (CI) method. Dose reduction index (DRI) was determined to identify the fold number or ratio between the concentration of drug alone and the reduced concentration of the drug in combination in which it is an important issue in clinical level. [file peerj-04-1542-s001.zip › Tabel 4/HeLa/Tabel 4 Comb LCAV and CIS in HeLa (NON CONSTANT RATIO).xls]

## Sheet: Rep 1
Sample :	L-Cav 10 and Cisplatin
Media :	AFM
FBS :	dialysed 5%
Cell :	HeLa
	0.115	0.088	0.133	0.083	0.145	0.099	0.168	0.097	0.155	0.095	0.113	0.106
SAMPLE 1	0.127	0.146	0.229	0.201	0.448	0.456	0.561	0.56	0.54	0.539	0.526	0.081
SAMPLE 2	0.111	0.149	0.23	0.209	0.427	0.447	0.555	0.497	0.525	0.575	0.558	0.098
SAMPLE 3	0.101	0.145	0.205	0.219	0.443	0.448	0.602	0.505	0.553	0.552	0.585	0.072
		0.146667	0.221333	0.209667	0.439333	0.450333	0.572667	0.520667	0.539333	0.555333	0.556333
CELLS	0.104	0.61	0.656	0.684	0.663	0.636	0.675	0.623	0.684	0.653	0.673	0.065
SAMPLE CONTROL	0.103	0.116	0.158	0.105	0.173	0.122	0.16	0.131	0.147	0.131	0.152	0.08
MEDIUM	0.092	0.119	0.151	0.117	0.163	0.118	0.156	0.113	0.16	0.118	0.148	0.064
	0.08	0.061	0.081	0.069	0.068	0.063	0.079	0.071	0.074	0.075	0.073	0.066
Samples - control		0.0306667	0.0633333	0.104667	0.266333	0.328333	0.412667	0.389667	0.392333	0.424333	0.404333
Cells-control		0.491	0.505	0.567	0.5	0.518	0.519	0.51	0.524	0.535	0.525
% Viability		6.24576	12.5413	18.4597	53.2667	63.3848	79.5119	76.4052	74.8728	79.3146	77.0159
% Inhibition		93.7542	87.4587	81.5403	46.7333	36.6152	20.4881	23.5948	25.1272	20.6854	22.9841
Concentration		62.5	15.625	3.90625	0.976562	0.244141	0.0610352	0.0152588	0.0038147	0.000953674	0.000238419	uM
Sample :	L-Cav 30 and Cisplatin
Media :	AFM
FBS :	dialysed 5%
Cell :	HeLa
	0.12	0.078	0.136	0.087	0.145	0.089	0.118	0.091	0.147	0.106	0.148	0.082
SAMPLE 1	0.099	0.151	0.244	0.206	0.467	0.42	0.453	0.561	0.624	0.595	0.586	0.104
SAMPLE 2	0.097	0.153	0.242	0.214	0.45	0.426	0.438	0.53	0.596	0.599	0.599	0.087
SAMPLE 3	0.106	0.148	0.207	0.202	0.438	0.439	0.481	0.536	0.598	0.594	0.597	0.066
		0.150667	0.231	0.207333	0.451667	0.428333	0.457333	0.542333	0.606	0.596	0.594
CELLS	0.093	0.614	0.817	0.682	0.79	0.714	0.721	0.704	0.709	0.719	0.705	0.058
SAMPLE CONTROL	0.101	0.116	0.159	0.126	0.168	0.122	0.158	0.129	0.159	0.148	0.151	0.079
MEDIUM	0.1	0.105	0.165	0.126	0.154	0.107	0.151	0.115	0.15	0.126	0.146	0.061
	0.071	0.062	0.087	0.065	0.071	0.067	0.058	0.071	0.075	0.074	0.078	0.071
Samples - control		0.0346667	0.072	0.0813333	0.283667	0.306333	0.299333	0.413333	0.447	0.448	0.443
Cells-control		0.509	0.652	0.556	0.636	0.607	0.57	0.589	0.559	0.593	0.559
% Viability		6.81074	11.0429	14.6283	44.6017	50.4668	52.5146	70.1754	79.9642	75.5481	79.2487
% Inhibition		93.1893	88.9571	85.3717	55.3983	49.5332	47.4854	29.8246	20.0358	24.4519	20.7513
Concentration		31.25	7.8125	1.95312	0.488281	0.12207	0.0305176	0.00762939	0.00190735	0.000476837	0.000119209	uM

## Sheet: Rep 2
Sample :	L-Cav 10 and Cisplatin
Media :	AFM
FBS :	dialysed 5%
Cell :	HeLa
	0.105	0.066	0.104	0.058	0.116	0.068	0.127	0.056	0.131	0.052	0.143	0.082
SAMPLE 1	0.073	0.168	0.167	0.156	0.367	0.431	0.497	0.499	0.571	0.497	0.567	0.074
SAMPLE 2	0.068	0.198	0.164	0.153	0.465	0.427	0.452	0.482	0.493	0.384	0.538	0.067
SAMPLE 3	0.071	0.126	0.168	0.165	0.322	0.312	0.487	0.385	0.467	0.482	0.537	0.05
		0.164	0.166333	0.158	0.384667	0.39	0.478667	0.455333	0.510333	0.454333	0.547333
CELLS	0.065	0.595	0.718	0.641	0.753	0.626	0.703	0.586	0.598	0.51	0.56	0.057
SAMPLE CONTROL	0.063	0.123	0.116	0.098	0.125	0.116	0.117	0.1	0.109	0.119	0.123	0.058
MEDIUM	0.061	0.118	0.123	0.117	0.136	0.11	0.119	0.126	0.113	0.124	0.12	0.069
	0.057	0.075	0.052	0.067	0.053	0.063	0.058	0.067	0.06	0.068	0.061	0.06
Samples - control		0.041	0.0503333	0.06	0.259667	0.274	0.361667	0.355333	0.401333	0.335333	0.424333
Cells-control		0.477	0.595	0.524	0.617	0.516	0.584	0.46	0.485	0.386	0.44
% Viability		8.59539	8.45938	11.4504	42.0854	53.1008	61.9292	77.2464	82.7491	86.8739	96.4394
% Inhibition		91.4046	91.5406	88.5496	57.9146	46.8992	38.0708	22.7536	17.2509	13.1261	3.56061
Concentration		62.5	15.625	3.90625	0.976562	0.244141	0.0610352	0.0152588	0.0038147	0.000953674	0.000238419	uM
Sample :	L-Cav 30 and Cisplatin
Media :	AFM
FBS :	dialysed 5%
Cell :	HeLa
	0.111	0.058	0.108	0.058	0.074	0.055	0.114	0.062	0.14	0.074	0.09	0.07
SAMPLE 1	0.081	0.139	0.181	0.246	0.365	0.392	0.354	0.356	0.476	0.483	0.539	0.086
SAMPLE 2	0.067	0.126	0.179	0.189	0.359	0.322	0.452	0.456	0.443	0.466	0.505	0.073
SAMPLE 3	0.07	0.136	0.172	0.267	0.302	0.252	0.273	0.269	0.394	0.478	0.54	0.06
		0.133667	0.177333	0.234	0.342	0.322	0.359667	0.360333	0.437667	0.475667	0.528
CELLS	0.066	0.488	0.758	0.73	0.595	0.546	0.582	0.501	0.538	0.576	0.568	0.068
SAMPLE CONTROL	0.059	0.099	0.117	0.118	0.128	0.121	0.131	0.106	0.127	0.123	0.126	0.064
MEDIUM	0.062	0.123	0.127	0.123	0.111	0.124	0.128	0.12	0.106	0.117	0.119	0.072
	0.056	0.066	0.057	0.068	0.058	0.068	0.054	0.067	0.063	0.076	0.059	0.071
Samples - control		0.0346667	0.0603333	0.116	0.214	0.201	0.228667	0.254333	0.310667	0.352667	0.402
Cells-control		0.365	0.631	0.607	0.484	0.422	0.454	0.381	0.432	0.459	0.449
% Viability		9.49772	9.56154	19.1104	44.2149	47.6303	50.3671	66.7542	71.9136	76.8337	89.5323
% Inhibition		90.5023	90.4385	80.8896	55.7851	52.3697	49.6329	33.2458	28.0864	23.1663	10.4677
Concentration		31.25	7.8125	1.95312	0.488281	0.12207	0.0305176	0.00762939	0.00190735	0.000476837	0.000119209	uM

## Sheet: Rep 3
Sample :	L-Cav 10 and Cisplatin
Media :	AFM
FBS :	dialysed 5%
Cell :	HeLa
	0.111	0.062	0.105	0.054	0.117	0.065	0.112	0.064	0.14	0.08	0.146	0.079
SAMPLE 1	0.076	0.168	0.197	0.2	0.528	0.643	0.671	0.593	0.741	0.681	0.775	0.075
SAMPLE 2	0.064	0.134	0.172	0.236	0.527	0.608	0.678	0.597	0.697	0.675	0.765	0.072
SAMPLE 3	0.072	0.158	0.187	0.255	0.545	0.669	0.675	0.59	0.641	0.761	0.773	0.057
		0.153333	0.185333	0.230333	0.533333	0.64	0.674667	0.593333	0.693	0.705667	0.771
CELLS	0.061	0.81	0.924	0.901	0.908	0.908	0.902	0.806	0.859	0.894	0.941	0.065
SAMPLE CONTROL	0.06	0.111	0.117	0.108	0.129	0.112	0.128	0.113	0.126	0.135	0.131	0.062
MEDIUM	0.059	0.122	0.117	0.135	0.124	0.135	0.116	0.141	0.135	0.131	0.124	0.065
	0.058	0.07	0.055	0.071	0.058	0.069	0.059	0.07	0.059	0.075	0.061	0.075
Samples - control		0.0423333	0.0683333	0.122333	0.404333	0.528	0.546667	0.480333	0.567	0.570667	0.64
Cells-control		0.688	0.807	0.766	0.784	0.773	0.786	0.665	0.724	0.763	0.817
% Viability		6.1531	8.46758	15.9704	51.5731	68.3053	69.5505	72.2306	78.3149	74.7925	78.3354
% Inhibition		93.8469	91.5324	84.0296	48.4269	31.6947	30.4495	27.7694	21.6851	25.2075	21.6646
Concentration		62.5	15.625	3.90625	0.976562	0.244141	0.0610352	0.0152588	0.0038147	0.000953674	0.000238419	uM
Sample :	L-Cav 30 and Cisplatin
Media :	AFM
FBS :	dialysed 5%
Cell :	HeLa
	0.102	0.059	0.096	0.06	0.087	0.054	0.12	0.06	0.119	0.057	0.129	0.07
SAMPLE 1	0.086	0.155	0.204	0.262	0.531	0.593	0.596	0.584	0.687	0.799	0.809	0.093
SAMPLE 2	0.065	0.148	0.179	0.239	0.509	0.578	0.594	0.587	0.669	0.792	0.804	0.071
SAMPLE 3	0.063	0.152	0.177	0.278	0.528	0.595	0.595	0.574	0.707	0.792	0.895	0.077
		0.151667	0.186667	0.259667	0.522667	0.588667	0.595	0.581667	0.687667	0.794333	0.836
CELLS	0.061	0.903	0.921	0.896	0.922	0.989	0.988	0.859	0.951	0.852	0.96	0.065
SAMPLE CONTROL	0.058	0.123	0.112	0.12	0.112	0.114	0.119	0.13	0.14	0.174	0.143	0.06
MEDIUM	0.06	0.132	0.124	0.137	0.128	0.131	0.123	0.131	0.283	0.133	0.138	0.075
	0.06	0.089	0.059	0.11	0.057	0.068	0.058	0.075	0.059	0.081	0.061	0.115
Samples - control		0.0286667	0.0746667	0.139667	0.410667	0.474667	0.476	0.451667	0.547667	0.620333	0.693
Cells-control		0.771	0.797	0.759	0.794	0.858	0.865	0.728	0.668	0.719	0.822
% Viability		3.71812	9.36847	18.4014	51.7212	55.3225	55.0289	62.0421	81.986	86.2772	84.3066
% Inhibition		96.2819	90.6315	81.5986	48.2788	44.6775	44.9711	37.9579	18.014	13.7228	15.6934
Concentration		31.25	7.8125	1.95312	0.488281	0.12207	0.0305176	0.00762939	0.00190735	0.000476837	0.000119209	uM

## Sheet: Compile
Combination L-Cav IC10 and Cis
Concentration (uM)	I	II	III
62.5	6.24576	8.59539	6.1531
15.625	12.5413	8.45938	8.46758
3.90625	18.4597	11.4504	15.9704
0.976562	53.2667	42.0854	51.5731
0.244141	63.3848	53.1008	68.3053
0.0610352	79.5119	61.9292	69.5505
0.0152588	76.4052	77.2464	72.2306
0.0038147	74.8728	82.7491	78.3149
0.000953674	79.3146	86.8739	74.7925
0.000238419	77.0159	96.4394	78.3354
IC50	0.3953	0.2135	0.2913
Average	0.300033
SD	0.0912141
Combination L-Cav IC30 and Cis
Concentration (uM)	I	II	III
31.25	6.81074	9.49772	3.71812
7.8125	11.0429	9.56154	9.36847
1.95312	14.6283	19.1104	18.4014
0.488281	44.6017	44.2149	51.7212
0.12207	50.4668	47.6303	55.3225
0.0305176	52.5146	50.3671	55.0289
0.00762939	70.1754	66.7542	62.0421
0.00190735	79.9642	71.9136	81.986
0.000476837	75.5481	76.8337	86.2772
0.000119209	79.2487	89.5323	84.3066
	0.05961	0.05216	0.08633
Average	0.0660333
SD	0.0179678
