# Supplementary material for: L-Canavanine potentiates the cytotoxicity of doxorubicin and cisplatin in arginine deprived human cancer cells
Source: PeerJ. 2016 Jan 7;4:e1542. doi: 10.7717/peerj.1542 (PMC4734457; doi:10.7717/peerj.1542)
Supplement: Supplemental Information 1 — L-Canavanine (L-CAV) was combined with doxorubicine (DOX) or cisplatin (CIS) and then tested against several human cancer cells: human cervical cancer (HeLa), colon cancer (Caco-2), pancreatic cancer cell (MIA PaCa-2 and Bx-PC3), and hepatocellular carcinoma (Hep G2 and SK-Hep-1) in arginine free media (AFM). Cytotoxicity of a single drug was also examined in arginine rich media (ARM). Three types of constant ratio combinations were employed, those are combination based on IC50 of each drug (IC50 : IC50), IC70 of L-CAV and IC30 of drug (IC70 : IC30) and an extra combination to understand whether the combination works in L-CAV dose-dependent manner. Analysis of combination interaction was determined based on combination index (CI) method. Dose reduction index (DRI) was determined to identify the fold number or ratio between the concentration of drug alone and the reduced concentration of the drug in combination in which it is an important issue in clinical level. [file peerj-04-1542-s001.zip › Tabel 1/SK-HEP-1/Tabel 1 DOX alone in SK-Hep-1 (AFM).xls]

## Sheet: Rep 1
Sample :	Dox
Media :	AFM
FBS :	dialysed 5%
Cell :	SK-Hep1
	0.094	0.061	0.117	0.056	0.126	0.061	0.125	0.063	0.143	0.068	0.153	0.034
SAMPLE 1	0.08	0.14	0.176	0.283	0.338	0.323	0.46	0.504	0.617	0.602	0.614	0.08
SAMPLE 2	0.064	0.13	0.154	0.291	0.346	0.422	0.478	0.459	0.585	0.579	0.604	0.064
SAMPLE 3	0.067	0.12	0.142	0.271	0.246	0.321	0.42	0.517	0.541	0.606	0.578	0.057
		0.13	0.157333	0.281667	0.31	0.355333	0.452667	0.493333	0.581	0.595667	0.598667
CELLS	0.061	0.581	0.552	0.572	0.589	0.579	0.575	0.566	0.589	0.598	0.617	0.06
SAMPLE CONTROL	0.058	0.129	0.115	0.105	0.112	0.111	0.118	0.116	0.12	0.121	0.116	0.068
MEDIUM	0.057	0.127	0.114	0.135	0.116	0.126	0.112	0.137	0.109	0.12	0.128	0.076
	0.061	0.092	0.056	0.078	0.042	0.04	0.06	0.073	0.058	0.083	0.055	0.078
Samples - control		0.001	0.0423333	0.176667	0.198	0.244333	0.334667	0.377333	0.461	0.474667	0.482667
Cells-control		0.454	0.438	0.437	0.473	0.453	0.463	0.429	0.48	0.478	0.489
% Viability		0.220264	9.66514	40.4272	41.8605	53.9367	72.2822	87.9565	96.0417	99.3026	98.7048
% Inhibition		99.7797	90.3349	59.5728	58.1395	46.0633	27.7178	12.0435	3.95833	0.69735	1.29516
Concentration		172.4	86.2	43.1	21.55	10.775	5.3875	2.69375	1.34688	0.673438	0.336719	uM

## Sheet: Rep 2
Sample :	Dox
Media :	AFM
FBS :	dialysed 5%
Cell :	SK-Hep1
	0.109	0.07	0.112	0.053	0.115	0.069	0.109	0.052	0.118	0.062	0.131	0.066
SAMPLE 1	0.073	0.157	0.172	0.241	0.396	0.378	0.498	0.515	0.593	0.629	0.706	0.08
SAMPLE 2	0.069	0.15	0.149	0.211	0.375	0.419	0.459	0.466	0.651	0.593	0.64	0.063
SAMPLE 3	0.069	0.178	0.157	0.2	0.322	0.36	0.459	0.493	0.569	0.694	0.625	0.054
		0.161667	0.159333	0.217333	0.364333	0.385667	0.472	0.491333	0.604333	0.638667	0.657
CELLS	0.067	0.622	0.679	0.647	0.702	0.668	0.658	0.635	0.672	0.683	0.687	0.058
SAMPLE CONTROL	0.065	0.158	0.144	0.118	0.118	0.122	0.129	0.112	0.122	0.121	0.123	0.058
MEDIUM	0.059	0.134	0.129	0.133	0.117	0.133	0.12	0.138	0.112	0.132	0.118	0.066
	0.057	0.088	0.058	0.079	0.062	0.07	0.058	0.067	0.059	0.07	0.057	0.065
Samples - control		0.00366667	0.0153333	0.0993333	0.246333	0.263667	0.343	0.379333	0.482333	0.517667	0.534
Cells-control		0.488	0.55	0.514	0.585	0.535	0.538	0.497	0.56	0.551	0.569
% Viability		0.751366	2.78788	19.3256	42.1083	49.2835	63.7546	76.3246	86.131	93.9504	93.8489
% Inhibition		99.2486	97.2121	80.6744	57.8917	50.7165	36.2454	23.6754	13.869	6.04961	6.15114
Concentration		172.4	86.2	43.1	21.55	10.775	5.3875	2.69375	1.34688	0.673438	0.336719	uM

## Sheet: Rep 3
Sample :	Dox
Media :	AFM
FBS :	dialysed 5%
Cell :	SK-Hep1
	0.114	0.053	0.13	0.06	0.105	0.062	0.125	0.058	0.141	0.081	0.145	0.074
SAMPLE 1	0.086	0.157	0.207	0.215	0.383	0.396	0.485	0.474	0.608	0.63	0.696	0.09
SAMPLE 2	0.072	0.184	0.178	0.208	0.353	0.37	0.429	0.475	0.552	0.604	0.632	0.07
SAMPLE 3	0.067	0.185	0.159	0.209	0.327	0.348	0.426	0.442	0.525	0.594	0.634	0.063
		0.175333	0.181333	0.210667	0.354333	0.371333	0.446667	0.463667	0.561667	0.609333	0.654
CELLS	0.067	0.598	0.606	0.604	0.612	0.59	0.614	0.573	0.606	0.62	0.681	0.062
SAMPLE CONTROL	0.066	0.172	0.174	0.119	0.132	0.128	0.126	0.11	0.132	0.12	0.132	0.061
MEDIUM	0.063	0.117	0.126	0.115	0.134	0.125	0.132	0.137	0.112	0.126	0.127	0.063
	0.056	0.071	0.056	0.071	0.057	0.062	0.06	0.066	0.067	0.076	0.067	0.067
Samples - control		0.00333333	0.00733333	0.0916667	0.222333	0.243333	0.320667	0.353667	0.429667	0.489333	0.522
Cells-control		0.481	0.48	0.489	0.478	0.465	0.482	0.436	0.494	0.494	0.554
% Viability		0.693001	1.52778	18.7457	46.5132	52.3297	66.5284	81.1162	86.9771	99.0553	94.2238
% Inhibition		99.307	98.4722	81.2543	53.4868	47.6703	33.4716	18.8838	13.0229	0.944669	5.77617
Concentration		172.4	86.2	43.1	21.55	10.775	5.3875	2.69375	1.34688	0.673438	0.336719	uM

## Sheet: Compile
Concentration (uM)	I	II	III
172.4	0.890192	0.751366	0.693001
86.2	0.220264	2.78788	1.52778
43.1	9.66514	19.3256	18.7457
21.55	40.4272	42.1083	46.5132
10.775	41.8605	49.2835	52.3297
5.3875	53.9367	63.7546	66.5284
2.69375	72.2822	76.3246	81.1162
1.34688	87.9565	86.131	86.9771
0.673438	96.0417	93.9504	99.0553
0.336719	99.3026	93.8489	94.2238
EC50	10.899	10.38	12
Average	11.093
SD	0.827241

## Sheet: Sheet1
Sample :	Dox
Media :	AFM
FBS :	dialysed 5%
Cell :	SK-Hep1
Date :	2013-12-26
Incubation :	24 h
	0.12	0.062	0.096	0.048	0.107	0.066	0.104	0.071	0.101	0.075	0.148	0.072
SAMPLE 1	0.082	0.147	0.182	0.211	0.389	0.449	0.46	0.478	0.539	0.609	0.673	0.077
SAMPLE 2	0.072	0.167	0.174	0.197	0.339	0.438	0.443	0.481	0.567	0.622	0.639	0.077
SAMPLE 3	0.068	0.159	0.164	0.197	0.376	0.418	0.391	0.45	0.544	0.603	0.641	0.063
		0.157667	0.173333	0.201667	0.368	0.435	0.431333	0.469667	0.55	0.611333	0.651
CELLS	0.064	0.492	0.499	0.529	0.577	0.56	0.494	0.51	0.564	0.565	0.638	0.072
SAMPLE CONTROL	0.061	0.142	0.144	0.124	0.124	0.106	0.125	0.112	0.127	0.124	0.136	0.062
MEDIUM	0.059	0.113	0.111	0.127	0.121	0.131	0.125	0.129	0.135	0.122	0.127	0.069
	0.058	0.065	0.059	0.072	0.058	0.064	0.059	0.069	0.064	0.08	0.052	0.088
Samples - control		0.0156667	0.0293333	0.0776667	0.244	0.329	0.306333	0.357667	0.423	0.487333	0.515
Cells-control		0.379	0.388	0.402	0.456	0.429	0.369	0.381	0.429	0.443	0.511
% Viability		4.13369	7.56014	19.3201	53.5088	76.69	83.0172	93.8758	98.6014	110.008	100.783
% Inhibition		95.8663	92.4399	80.6799	46.4912	23.31	16.9828	6.12423	1.3986	-10.0075	-0.782779
Concentration		100	50	25	12.5	6.25	3.125	1.5625	0.78125	0.390625	0.195312	ug/ml
Next Concentration
Sample :	Dox
Media :	AFM
FBS :	dialysed 5%
Cell :	SK-Hep1
Date :	2013-12-26
Incubation :	24 h
	0.11	0.054	0.083	0.072	0.081	0.066	0.1	0.071	0.124	0.093	0.172	0.095
SAMPLE 1	0.087	0.153	0.213	0.249	0.447	0.467	0.542	0.542	0.61	0.648	0.708	0.09
SAMPLE 2	0.069	0.167	0.189	0.26	0.395	0.468	0.503	0.554	0.608	0.666	0.74	0.134
SAMPLE 3	0.068	0.188	0.19	0.221	0.355	0.443	0.472	0.523	0.612	0.655	0.698	0.083
		0.169333	0.197333	0.243333	0.399	0.459333	0.505667	0.539667	0.61	0.656333	0.715333
CELLS	0.066	0.584	0.638	0.621	0.656	0.686	0.675	0.611	0.708	0.671	0.76	0.076
SAMPLE CONTROL	0.059	0.155	0.159	0.129	0.135	0.116	0.135	0.12	0.151	0.146	0.149	0.08
MEDIUM	0.068	0.117	0.117	0.138	0.137	0.124	0.127	0.128	0.147	0.142	0.152	0.072
	0.055	0.066	0.06	0.074	0.066	0.068	0.062	0.072	0.069	0.1	0.072	0.067
Samples - control		0.0143333	0.0383333	0.114333	0.264	0.343333	0.370667	0.419667	0.459	0.510333	0.566333
Cells-control		0.467	0.521	0.483	0.519	0.562	0.548	0.483	0.561	0.529	0.608
% Viability		3.06924	7.35765	23.6715	50.8671	61.0913	67.6399	86.8875	81.8182	96.4713	93.1469
% Inhibition		96.9308	92.6424	76.3285	49.1329	38.9087	32.3601	13.1125	18.1818	3.52867	6.85307
Concentration		100	50	25	12.5	6.25	3.125	1.5625	0.78125	0.390625	0.195312	ug/ml
Next Concentration
