# Supplementary material for: L-Canavanine potentiates the cytotoxicity of doxorubicin and cisplatin in arginine deprived human cancer cells
Source: PeerJ. 2016 Jan 7;4:e1542. doi: 10.7717/peerj.1542 (PMC4734457; doi:10.7717/peerj.1542)
Supplement: Supplemental Information 1 — L-Canavanine (L-CAV) was combined with doxorubicine (DOX) or cisplatin (CIS) and then tested against several human cancer cells: human cervical cancer (HeLa), colon cancer (Caco-2), pancreatic cancer cell (MIA PaCa-2 and Bx-PC3), and hepatocellular carcinoma (Hep G2 and SK-Hep-1) in arginine free media (AFM). Cytotoxicity of a single drug was also examined in arginine rich media (ARM). Three types of constant ratio combinations were employed, those are combination based on IC50 of each drug (IC50 : IC50), IC70 of L-CAV and IC30 of drug (IC70 : IC30) and an extra combination to understand whether the combination works in L-CAV dose-dependent manner. Analysis of combination interaction was determined based on combination index (CI) method. Dose reduction index (DRI) was determined to identify the fold number or ratio between the concentration of drug alone and the reduced concentration of the drug in combination in which it is an important issue in clinical level. [file peerj-04-1542-s001.zip › Tabel 1/SK-HEP-1/Tabel 1 CIS alone in SK-Hep-1 (AFM).xls]

## Sheet: Rep 1
Sample :	Cisplatin
Media :	AFM
FBS :	dialysed 5%
Cell :	SK-Hep1
	0.12	0.067	0.119	0.059	0.102	0.063	0.116	0.062	0.129	0.083	0.136	0.062
SAMPLE 1	0.078	0.126	0.185	0.356	0.491	0.539	0.619	0.563	0.684	0.621	0.634	0.089
SAMPLE 2	0.072	0.104	0.164	0.286	0.462	0.497	0.535	0.53	0.604	0.551	0.657	0.066
SAMPLE 3	0.071	0.107	0.169	0.302	0.505	0.49	0.555	0.545	0.656	0.566	0.548	0.06
		0.112333	0.172667	0.314667	0.486	0.508667	0.569667	0.546	0.648	0.579333	0.613
CELLS	0.061	0.581	0.647	0.672	0.627	0.545	0.625	0.564	0.652	0.625	0.642	0.052
SAMPLE CONTROL	0.064	0.109	0.124	0.113	0.115	0.12	0.129	0.109	0.119	0.133	0.127	0.058
MEDIUM	0.063	0.117	0.127	0.126	0.129	0.118	0.137	0.12	0.116	0.133	0.109	0.062
	0.052	0.077	0.056	0.07	0.056	0.063	0.055	0.057	0.06	0.066	0.063	0.061
Samples - control		0.00333333	0.0486667	0.201667	0.371	0.388667	0.440667	0.437	0.529	0.446333	0.486
Cells-control		0.464	0.52	0.546	0.498	0.427	0.488	0.444	0.536	0.492	0.533
% Viability		0.718391	9.35897	36.9353	74.498	91.0226	90.3005	98.4234	98.694	90.7182	91.182
% Inhibition		99.2816	90.641	63.0647	25.502	8.97736	9.69945	1.57658	1.30597	9.28184	8.81801
Concentration		500	250	125	62.5	31.25	15.625	7.8125	3.90625	1.95312	0.976562	uM

## Sheet: Rep 2
Sample :	Cisplatin
Media :	AFM
FBS :	dialysed 5%
Cell :	SK-Hep1
	0.095	0.065	0.071	0.057	0.095	0.056	0.07	0.071	0.11	0.062	0.106	0.063
SAMPLE 1	0.09	0.113	0.132	0.157	0.205	0.222	0.289	0.233	0.281	0.257	0.369	0.066
SAMPLE 2	0.069	0.127	0.152	0.165	0.202	0.228	0.259	0.229	0.278	0.25	0.34	0.068
SAMPLE 3	0.075	0.108	0.126	0.151	0.19	0.239	0.227	0.232	0.27	0.241	0.341	0.056
		0.116	0.136667	0.157667	0.199	0.229667	0.258333	0.231333	0.276333	0.249333	0.35
CELLS	0.067	0.271	0.286	0.285	0.287	0.285	0.291	0.269	0.26	0.273	0.343	0.077
SAMPLE CONTROL	0.06	0.111	0.124	0.123	0.108	0.119	0.114	0.114	0.141	0.116	0.139	0.063
MEDIUM	0.062	0.125	0.142	0.146	0.12	0.137	0.126	0.135	0.109	0.131	0.109	0.068
	0.06	0.085	0.058	0.084	0.061	0.066	0.056	0.07	0.062	0.077	0.063	0.079
Samples - control		0.005	0.0126667	0.0346667	0.091	0.110667	0.144333	0.117333	0.135333	0.133333	0.211
Cells-control		0.146	0.144	0.139	0.167	0.148	0.165	0.134	0.151	0.142	0.234
% Viability		3.42466	8.7963	24.94	54.491	74.7748	87.4747	87.5622	89.6247	93.8967	90.1709
% Inhibition		96.5753	91.2037	75.06	45.509	25.2252	12.5253	12.4378	10.3753	6.10329	9.82906
Concentration		500	250	125	62.5	31.25	15.625	7.8125	3.90625	1.95312	0.976562	uM

## Sheet: Rep 3
Sample :	Cisplatin
Media :	AFM
FBS :	dialysed 5%
Cell :	SK-Hep1
	0.108	0.056	0.098	0.055	0.101	0.067	0.087	0.053	0.096	0.056	0.136	0.083
SAMPLE 1	0.072	0.119	0.148	0.174	0.38	0.498	0.501	0.571	0.524	0.59	0.655	0.068
SAMPLE 2	0.061	0.117	0.128	0.167	0.384	0.502	0.537	0.527	0.548	0.577	0.627	0.072
SAMPLE 3	0.065	0.114	0.139	0.199	0.395	0.502	0.541	0.543	0.555	0.569	0.597	0.054
		0.116667	0.138333	0.18	0.386333	0.500667	0.526333	0.547	0.542333	0.578667	0.626333
CELLS	0.064	0.547	0.538	0.517	0.571	0.536	0.541	0.589	0.567	0.597	0.638	0.058
SAMPLE CONTROL	0.058	0.112	0.11	0.106	0.117	0.121	0.121	0.108	0.112	0.128	0.127	0.062
MEDIUM	0.062	0.134	0.111	0.126	0.125	0.132	0.113	0.122	0.134	0.133	0.113	0.066
	0.054	0.08	0.057	0.07	0.058	0.063	0.057	0.079	0.056	0.082	0.056	0.06
Samples - control		0.00466667	0.0283333	0.074	0.269333	0.379667	0.405333	0.439	0.430333	0.450667	0.499333
Cells-control		0.413	0.427	0.391	0.446	0.404	0.428	0.467	0.433	0.464	0.525
% Viability		1.12994	6.63544	18.9258	60.3886	93.9769	94.704	94.0043	99.3841	97.1264	95.1111
% Inhibition		98.8701	93.3646	81.0742	39.6114	6.0231	5.29595	5.99572	0.615858	2.87356	4.88889
Concentration		500	250	125	62.5	31.25	15.625	7.8125	3.90625	1.95312	0.976562	uM

## Sheet: Compile
Concentration	I	II	III
500	0.718391	3.42466	1.12994
250	9.35897	8.7963	6.63544
125	36.9353	24.94	18.9258
62.5	74.498	54.491	60.3886
31.25	91.0226	74.7748	93.9769
15.625	90.3005	87.4747	94.704
7.8125	98.4234	87.5622	94.0043
3.90625	98.694	89.6247	99.3841
1.95312	90.7182	93.8967	97.1264
0.976562	91.182	90.1709	95.1111
EC50	97.3	62.43	73.96
Average	77.8967
SD	17.7652
