# Supplementary material for: L-Canavanine potentiates the cytotoxicity of doxorubicin and cisplatin in arginine deprived human cancer cells
Source: PeerJ. 2016 Jan 7;4:e1542. doi: 10.7717/peerj.1542 (PMC4734457; doi:10.7717/peerj.1542)
Supplement: Supplemental Information 1 — L-Canavanine (L-CAV) was combined with doxorubicine (DOX) or cisplatin (CIS) and then tested against several human cancer cells: human cervical cancer (HeLa), colon cancer (Caco-2), pancreatic cancer cell (MIA PaCa-2 and Bx-PC3), and hepatocellular carcinoma (Hep G2 and SK-Hep-1) in arginine free media (AFM). Cytotoxicity of a single drug was also examined in arginine rich media (ARM). Three types of constant ratio combinations were employed, those are combination based on IC50 of each drug (IC50 : IC50), IC70 of L-CAV and IC30 of drug (IC70 : IC30) and an extra combination to understand whether the combination works in L-CAV dose-dependent manner. Analysis of combination interaction was determined based on combination index (CI) method. Dose reduction index (DRI) was determined to identify the fold number or ratio between the concentration of drug alone and the reduced concentration of the drug in combination in which it is an important issue in clinical level. [file peerj-04-1542-s001.zip › Tabel 1/SK-HEP-1/Tabel 1 CIS alone in SK-Hep-1 (ARM).xls]

## Sheet: Rep 1
Sample :	Cisplatin
Media :	ARM
FBS :	dialysed 5%
Cell :	SK-Hep1
	0.107	0.068	0.11	0.058	0.094	0.055	0.103	0.066	0.127	0.06	0.118	0.079
SAMPLE 1	0.082	0.115	0.192	0.415	0.649	0.665	0.739	0.716	0.747	0.705	0.805	0.075
SAMPLE 2	0.07	0.104	0.153	0.426	0.609	0.631	0.691	0.684	0.729	0.701	0.742	0.069
SAMPLE 3	0.069	0.114	0.163	0.407	0.603	0.632	0.668	0.681	0.693	0.701	0.747	0.051
		0.111	0.169333	0.416	0.620333	0.642667	0.699333	0.693667	0.723	0.702333	0.764667
CELLS	0.067	0.75	0.762	0.718	0.713	0.702	0.728	0.76	0.731	0.741	0.762	0.06
SAMPLE CONTROL	0.068	0.099	0.12	0.119	0.128	0.116	0.118	0.111	0.113	0.116	0.139	0.064
MEDIUM	0.059	0.115	0.12	0.122	0.123	0.119	0.133	0.12	0.118	0.136	0.114	0.068
	0.057	0.077	0.057	0.073	0.054	0.068	0.057	0.064	0.058	0.071	0.059	0.061
Samples - control		0.012	0.0493333	0.297	0.492333	0.526667	0.581333	0.582667	0.61	0.586333	0.625667
Cells-control		0.635	0.642	0.596	0.59	0.583	0.595	0.64	0.613	0.605	0.648
% Viability		1.88976	7.68432	49.8322	83.4463	90.3373	97.7031	91.0417	99.5106	96.9146	96.5535
% Inhibition		98.1102	92.3157	50.1678	16.5537	9.66266	2.29692	8.95833	0.489396	3.0854	3.4465
Concentration		500	250	125	62.5	31.25	15.625	7.8125	3.90625	1.95312	0.976562	uM

## Sheet: Rep 2
Sample :	Cisplatin
Media :	ARM
FBS :	dialysed 5%
Cell :	SK-Hep1
	0.11	0.054	0.112	0.064	0.102	0.062	0.1	0.059	0.116	0.083	0.114	0.071
SAMPLE 1	0.073	0.135	0.203	0.456	0.618	0.682	0.716	0.706	0.806	0.731	0.823	0.082
SAMPLE 2	0.064	0.113	0.178	0.463	0.584	0.687	0.717	0.701	0.774	0.706	0.774	0.079
SAMPLE 3	0.064	0.119	0.163	0.454	0.615	0.671	0.699	0.701	0.756	0.701	0.759	0.06
		0.122333	0.181333	0.457667	0.605667	0.68	0.710667	0.702667	0.778667	0.712667	0.785333
CELLS	0.064	0.753	0.738	0.708	0.726	0.745	0.774	0.74	0.767	0.722	0.772	0.065
SAMPLE CONTROL	0.059	0.113	0.107	0.107	0.116	0.115	0.116	0.103	0.124	0.119	0.142	0.061
MEDIUM	0.062	0.123	0.129	0.123	0.126	0.131	0.14	0.133	0.106	0.121	0.12	0.071
	0.052	0.079	0.054	0.074	0.057	0.066	0.055	0.074	0.061	0.077	0.067	0.074
Samples - control		0.00933333	0.0743333	0.350667	0.489667	0.565	0.594667	0.599667	0.654667	0.593667	0.643333
Cells-control		0.63	0.609	0.585	0.6	0.614	0.634	0.607	0.661	0.601	0.652
% Viability		1.48148	12.2058	59.943	81.6111	92.0195	93.796	98.7919	99.0419	98.7798	98.6708
% Inhibition		98.5185	87.7942	40.057	18.3889	7.98046	6.204	1.20813	0.958144	1.22019	1.32924
Concentration		500	250	125	62.5	31.25	15.625	7.8125	3.90625	1.95312	0.976562	uM

## Sheet: Rep 3
Sample :	Cisplatin
Media :	ARM
FBS :	dialysed 5%
Cell :	SK-Hep1
	0.054	0.053	0.058	0.053	0.056	0.059	0.064	0.055	0.063	0.058	0.064	0.074
SAMPLE 1	0.079	0.143	0.164	0.195	0.267	0.313	0.301	0.323	0.307	0.356	0.405	0.079
SAMPLE 2	0.058	0.152	0.146	0.195	0.275	0.283	0.306	0.322	0.348	0.361	0.363	0.066
SAMPLE 3	0.061	0.109	0.135	0.195	0.24	0.292	0.303	0.323	0.329	0.338	0.357	0.056
		0.134667	0.148333	0.195	0.260667	0.296	0.303333	0.322667	0.328	0.351667	0.375
CELLS	0.063	0.335	0.344	0.351	0.334	0.339	0.371	0.38	0.338	0.366	0.381	0.093
SAMPLE CONTROL	0.057	0.124	0.111	0.117	0.108	0.119	0.107	0.122	0.11	0.135	0.126	0.067
MEDIUM	0.062	0.165	0.12	0.149	0.132	0.14	0.141	0.143	0.112	0.147	0.119	0.08
	0.058	0.1	0.061	0.086	0.058	0.083	0.06	0.089	0.057	0.081	0.056	0.071
Samples - control		0.0106667	0.0373333	0.078	0.152667	0.177	0.196333	0.200667	0.218	0.216667	0.249
Cells-control		0.17	0.224	0.202	0.202	0.199	0.23	0.237	0.226	0.219	0.262
% Viability		6.27451	16.6667	38.6139	75.5776	88.9447	85.3623	84.6695	96.4602	98.9346	95.0382
% Inhibition		93.7255	83.3333	61.3861	24.4224	11.0553	14.6377	15.3305	3.53982	1.06545	4.96183
Concentration		500	250	125	62.5	31.25	15.625	7.8125	3.90625	1.95312	0.976562	uM

## Sheet: Compile
Concentration	I	II	III
500	1.88976	1.48148	6.27451
250	7.68432	12.2058	16.6667
125	49.8322	59.943	38.6139
62.5	83.4463	81.6111	75.5776
31.25	90.3373	92.0195	88.9447
15.625	97.7031	93.796	85.3623
7.8125	91.0417	98.7919	84.6695
3.90625	99.5106	99.0419	96.4602
1.95312	96.9146	98.7798	98.9346
0.976562	96.5535	98.6708	95.0382
EC50	118.4	132.6	101.2
Average	117.4
SD	15.7239
