# Supplementary material for: L-Canavanine potentiates the cytotoxicity of doxorubicin and cisplatin in arginine deprived human cancer cells
Source: PeerJ. 2016 Jan 7;4:e1542. doi: 10.7717/peerj.1542 (PMC4734457; doi:10.7717/peerj.1542)
Supplement: Supplemental Information 1 — L-Canavanine (L-CAV) was combined with doxorubicine (DOX) or cisplatin (CIS) and then tested against several human cancer cells: human cervical cancer (HeLa), colon cancer (Caco-2), pancreatic cancer cell (MIA PaCa-2 and Bx-PC3), and hepatocellular carcinoma (Hep G2 and SK-Hep-1) in arginine free media (AFM). Cytotoxicity of a single drug was also examined in arginine rich media (ARM). Three types of constant ratio combinations were employed, those are combination based on IC50 of each drug (IC50 : IC50), IC70 of L-CAV and IC30 of drug (IC70 : IC30) and an extra combination to understand whether the combination works in L-CAV dose-dependent manner. Analysis of combination interaction was determined based on combination index (CI) method. Dose reduction index (DRI) was determined to identify the fold number or ratio between the concentration of drug alone and the reduced concentration of the drug in combination in which it is an important issue in clinical level. [file peerj-04-1542-s001.zip › Tabel 1/SK-HEP-1/Tabel 1 DOX alone in SK-Hep-1 (ARM).xls]

## Sheet: Rep 1
Sample :	Dox
Media :	ARM
FBS :	dialysed 5%
Cell :	SK-Hep1
	0.107	0.066	0.131	0.059	0.117	0.052	0.135	0.064	0.14	0.082	0.122	0.098
SAMPLE 1	0.085	0.151	0.173	0.184	0.222	0.242	0.301	0.361	0.497	0.487	0.549	0.069
SAMPLE 2	0.07	0.152	0.153	0.184	0.255	0.286	0.364	0.398	0.521	0.482	0.568	0.064
SAMPLE 3	0.074	0.164	0.191	0.177	0.233	0.294	0.335	0.377	0.499	0.495	0.555	0.055
		0.155667	0.172333	0.181667	0.236667	0.274	0.333333	0.378667	0.505667	0.488	0.557333
CELLS	0.062	0.597	0.623	0.605	0.597	0.576	0.567	0.584	0.576	0.573	0.562	0.062
SAMPLE CONTROL	0.062	0.141	0.157	0.126	0.12	0.107	0.113	0.1	0.109	0.13	0.16	0.055
MEDIUM	0.063	0.123	0.132	0.137	0.111	0.128	0.122	0.114	0.106	0.13	0.133	0.066
	0.071	0.095	0.066	0.097	0.063	0.068	0.056	0.073	0.058	0.088	0.084	0.153
Samples - control		0.0146667	0.0153333	0.0556667	0.116667	0.167	0.220333	0.278667	0.396667	0.358	0.397333
Cells-control		0.474	0.491	0.468	0.486	0.448	0.445	0.47	0.47	0.443	0.429
% Viability		3.09423	3.12288	11.8946	24.0055	37.2768	49.5131	59.2908	84.3972	80.8126	92.6185
% Inhibition		96.9058	96.8771	88.1054	75.9945	62.7232	50.4869	40.7092	15.6028	19.1874	7.38151
Concentration		172.4	86.2	43.1	21.55	10.775	5.3875	2.69375	1.34688	0.673438	0.336719	uM

## Sheet: Rep 2
Sample :	Dox
Media :	ARM
FBS :	dialysed 5%
Cell :	SK-Hep1
	0.113	0.06	0.126	0.07	0.127	0.069	0.123	0.077	0.144	0.078	0.168	0.095
SAMPLE 1	0.094	0.14	0.186	0.188	0.285	0.319	0.492	0.523	0.595	0.608	0.732	0.09
SAMPLE 2	0.073	0.167	0.179	0.235	0.353	0.424	0.47	0.497	0.613	0.608	0.724	0.068
SAMPLE 3	0.065	0.158	0.174	0.245	0.343	0.425	0.462	0.464	0.543	0.611	0.712	0.062
		0.155	0.179667	0.222667	0.327	0.389333	0.474667	0.494667	0.583667	0.609	0.722667
CELLS	0.069	0.682	0.733	0.663	0.698	0.75	0.692	0.673	0.711	0.671	0.724	0.074
SAMPLE CONTROL	0.059	0.135	0.14	0.12	0.126	0.105	0.117	0.114	0.117	0.116	0.134	0.071
MEDIUM	0.059	0.128	0.118	0.13	0.123	0.129	0.121	0.122	0.135	0.14	0.123	0.074
	0.056	0.071	0.057	0.072	0.059	0.074	0.063	0.075	0.062	0.092	0.066	0.082
Samples - control		0.02	0.0396667	0.102667	0.201	0.284333	0.357667	0.380667	0.466667	0.493	0.588667
Cells-control		0.554	0.615	0.533	0.575	0.621	0.571	0.551	0.576	0.531	0.601
% Viability		3.61011	6.44986	19.262	34.9565	45.7864	62.6386	69.0865	81.0185	92.8437	97.9479
% Inhibition		96.3899	93.5501	80.738	65.0435	54.2136	37.3614	30.9135	18.9815	7.15631	2.05214
Concentration		172.4	86.2	43.1	21.55	10.775	5.3875	2.69375	1.34688	0.673438	0.336719	uM

## Sheet: Rep 3
Sample :	Dox
Media :	ARM
FBS :	dialysed 5%
Cell :	SK-Hep1
	0.112	0.067	0.124	0.06	0.122	0.059	0.121	0.051	0.117	0.071	0.11	0.053
SAMPLE 1	0.086	0.171	0.206	0.269	0.41	0.391	0.497	0.536	0.715	0.65	0.756	0.085
SAMPLE 2	0.069	0.168	0.193	0.29	0.369	0.395	0.417	0.482	0.647	0.64	0.699	0.068
SAMPLE 3	0.071	0.186	0.163	0.262	0.377	0.348	0.362	0.407	0.616	0.675	0.67	0.058
		0.175	0.187333	0.273667	0.385333	0.378	0.425333	0.475	0.659333	0.655	0.708333
CELLS	0.071	0.62	0.752	0.826	0.864	0.621	0.749	0.739	0.786	0.727	0.718	0.064
SAMPLE CONTROL	0.065	0.17	0.158	0.122	0.124	0.116	0.123	0.109	0.132	0.136	0.137	0.06
MEDIUM	0.06	0.13	0.129	0.129	0.128	0.125	0.135	0.123	0.128	0.121	0.119	0.062
	0.058	0.088	0.061	0.077	0.057	0.066	0.055	0.063	0.055	0.072	0.058	0.064
Samples - control		0.005	0.0293333	0.151667	0.261333	0.262	0.302333	0.366	0.527333	0.519	0.571333
Cells-control		0.49	0.623	0.697	0.736	0.496	0.614	0.616	0.658	0.606	0.599
% Viability		1.02041	4.7084	21.7599	35.5072	52.8226	49.24	59.4156	80.1418	85.6436	95.3812
% Inhibition		98.9796	95.2916	78.2401	64.4928	47.1774	50.76	40.5844	19.8582	14.3564	4.61881
Concentration		172.4	86.2	43.1	21.55	10.775	5.3875	2.69375	1.34688	0.673438	0.336719	uM

## Sheet: Compile
Concentration (uM)	I	II	III
172.4	3.09423	3.61011	1.02041
86.2	3.12288	6.44986	4.7084
43.1	11.8946	19.262	21.7599
21.55	24.0055	34.9565	35.5072
10.775	37.2768	45.7864	52.8226
5.3875	49.5131	62.6386	49.24
2.69375	59.2908	69.0865	59.4156
1.34688	84.3972	81.0185	80.1418
0.673438	80.8126	92.8437	85.6436
0.336719	92.6185	97.9479	95.3812
EC50	6.0123	10.6581	7.095
Average	7.9218
SD	2.43075
