# Supplementary material for: L-Canavanine potentiates the cytotoxicity of doxorubicin and cisplatin in arginine deprived human cancer cells
Source: PeerJ. 2016 Jan 7;4:e1542. doi: 10.7717/peerj.1542 (PMC4734457; doi:10.7717/peerj.1542)
Supplement: Supplemental Information 1 — L-Canavanine (L-CAV) was combined with doxorubicine (DOX) or cisplatin (CIS) and then tested against several human cancer cells: human cervical cancer (HeLa), colon cancer (Caco-2), pancreatic cancer cell (MIA PaCa-2 and Bx-PC3), and hepatocellular carcinoma (Hep G2 and SK-Hep-1) in arginine free media (AFM). Cytotoxicity of a single drug was also examined in arginine rich media (ARM). Three types of constant ratio combinations were employed, those are combination based on IC50 of each drug (IC50 : IC50), IC70 of L-CAV and IC30 of drug (IC70 : IC30) and an extra combination to understand whether the combination works in L-CAV dose-dependent manner. Analysis of combination interaction was determined based on combination index (CI) method. Dose reduction index (DRI) was determined to identify the fold number or ratio between the concentration of drug alone and the reduced concentration of the drug in combination in which it is an important issue in clinical level. [file peerj-04-1542-s001.zip › Tabel 1/HepG2/Tabel 1 DOX alone in HepG2 (AFM).xls]

## Sheet: Rep 1
Sample :	Doxorubicin
Media :	AFM
FBS :	dialysed 5%
Cell :	HepG2
	0.11	0.06	0.119	0.067	0.114	0.061	0.127	0.07	0.122	0.052	0.149	0.064
SAMPLE 1	0.086	0.168	0.159	0.198	0.186	0.206	0.169	0.192	0.206	0.289	0.307	0.345
SAMPLE 2	0.073	0.165	0.194	0.19	0.182	0.166	0.163	0.192	0.183	0.286	0.284	0.354
SAMPLE 3	0.069	0.189	0.19	0.172	0.181	0.166	0.16	0.193	0.162	0.301	0.288	0.325
		0.174	0.181	0.186667	0.183	0.179333	0.164	0.192333	0.183667	0.292	0.293	0.341333
CELLS	0.062	0.356	0.266	0.302	0.278	0.269	0.257	0.279	0.263	0.34	0.33	0.324
SAMPLE CONTROL	0.06	0.165	0.177	0.146	0.144	0.12	0.112	0.127	0.119	0.124	0.13	0.141
MEDIUM	0.062	0.121	0.131	0.124	0.145	0.123	0.135	0.13	0.135	0.126	0.146	0.123
	0.053	0.093	0.083	0.061	0.08	0.06	0.07	0.055	0.069	0.055	0.067	0.067
Samples - control		0.009	0.004	0.0406667	0.039	0.0593333	0.052	0.0653333	0.0646667	0.168	0.163	0.200333
Cells-control		0.235	0.135	0.178	0.133	0.146	0.122	0.149	0.128	0.214	0.184	0.201
% Viability		3.82979	2.96296	22.8464	29.3233	40.6393	42.623	43.8479	50.5208	78.5047	88.587	99.6683
% Inhibition		96.1702	97.037	77.1536	70.6767	59.3607	57.377	56.1521	49.4792	21.4953	11.413	0.331675
Concentration		172.4	86.2	43.1	21.55	10.775	5.3875	2.69375	1.34688	0.673438	0.336719	0.168359	uM

## Sheet: Rep 2
Sample :	Doxorubicin
Media :	AFM
FBS :	dialysed 5%
Cell :	HepG2
	0.115	0.054	0.112	0.059	0.107	0.061	0.127	0.065	0.13	0.085	0.135	0.135
SAMPLE 1	0.082	0.121	0.137	0.21	0.171	0.205	0.175	0.184	0.193	0.324	0.3	0.329
SAMPLE 2	0.064	0.111	0.141	0.17	0.152	0.189	0.184	0.183	0.194	0.272	0.302	0.355
SAMPLE 3	0.067	0.131	0.137	0.175	0.17	0.173	0.19	0.18	0.19	0.292	0.308	0.289
		0.121	0.138333	0.185	0.164333	0.189	0.183	0.182333	0.192333	0.296	0.303333	0.324333
CELLS	0.066	0.298	0.274	0.286	0.288	0.279	0.292	0.227	0.276	0.312	0.333	0.354
SAMPLE CONTROL	0.061	0.112	0.133	0.135	0.112	0.127	0.111	0.124	0.095	0.115	0.115	0.116
MEDIUM	0.063	0.112	0.135	0.117	0.132	0.117	0.133	0.113	0.133	0.102	0.136	0.127
	0.055	0.087	0.087	0.058	0.077	0.062	0.074	0.057	0.075	0.061	0.081	0.081
Samples - control		0.009	0.00533333	0.05	0.0523333	0.062	0.072	0.0583333	0.0973333	0.181	0.188333	0.208333
Cells-control		0.186	0.139	0.169	0.156	0.162	0.159	0.114	0.143	0.21	0.197	0.227
% Viability		4.83871	3.83693	29.5858	33.547	38.2716	45.283	51.1696	68.0653	86.1905	95.6007	91.7768
% Inhibition		95.1613	96.1631	70.4142	66.453	61.7284	54.717	48.8304	31.9347	13.8095	4.39932	8.2232
Concentration		172.4	86.2	43.1	21.55	10.775	5.3875	2.69375	1.34688	0.673438	0.336719	0.168359	uM

## Sheet: Rep 3
Sample :	Doxorubicin
Media :	AFM
FBS :	dialysed 5%
Cell :	HepG2
	0.115	0.054	0.112	0.059	0.107	0.061	0.127	0.065	0.13	0.085	0.135	0.135
SAMPLE 1	0.082	0.123	0.113	0.232	0.188	0.215	0.213	0.254	0.282	0.283	0.322	0.353
SAMPLE 2	0.064	0.112	0.138	0.144	0.176	0.286	0.228	0.248	0.219	0.273	0.303	0.365
SAMPLE 3	0.067	0.129	0.114	0.169	0.257	0.215	0.198	0.208	0.321	0.28	0.314	0.312
		0.121333	0.121667	0.181667	0.207	0.238667	0.213	0.236667	0.274	0.278667	0.313	0.343333
CELLS	0.066	0.355	0.354	0.352	0.356	0.356	0.324	0.322	0.345	0.321	0.344	0.362
SAMPLE CONTROL	0.061	0.112	0.113	0.121	0.132	0.126	0.112	0.131	0.131	0.113	0.116	0.118
MEDIUM	0.063	0.118	0.121	0.118	0.112	0.108	0.123	0.141	0.131	0.105	0.132	0.123
	0.055	0.087	0.087	0.058	0.077	0.062	0.074	0.057	0.075	0.061	0.081	0.081
Samples - control		0.00933333	0.00866667	0.0606667	0.075	0.112667	0.101	0.105667	0.143	0.165667	0.197	0.225333
Cells-control		0.237	0.233	0.234	0.244	0.248	0.201	0.181	0.214	0.216	0.212	0.239
% Viability		3.93812	3.7196	25.9259	30.7377	45.4301	50.2488	58.3794	66.8224	76.6975	92.9245	94.2817
% Inhibition		96.0619	96.2804	74.0741	69.2623	54.5699	49.7512	41.6206	33.1776	23.3025	7.07547	5.71827
Concentration		172.4	86.2	43.1	21.55	10.775	5.3875	2.69375	1.34688	0.673438	0.336719	0.168359	uM

## Sheet: Compile
Concentration (uM)	I	II	III
172.4	3.82979	4.83871	3.93812
86.2	2.96296	3.83693	3.7196
43.1	22.8464	29.5858	25.9259
21.55	29.3233	33.547	30.7377
10.775	40.6393	38.2716	45.4301
5.3875	42.623	45.283	50.2488
2.69375	43.8479	51.1696	58.3794
1.34688	50.5208	68.0653	66.8224
0.673438	78.5047	86.1905	76.6975
0.336719	88.587	95.6007	92.9245
0.168359	99.6683	91.7768	94.2817
EC50	3.449	5.11	5.472
Average	4.677
SD	1.07877
