# Supplementary material for: L-Canavanine potentiates the cytotoxicity of doxorubicin and cisplatin in arginine deprived human cancer cells
Source: PeerJ. 2016 Jan 7;4:e1542. doi: 10.7717/peerj.1542 (PMC4734457; doi:10.7717/peerj.1542)
Supplement: Supplemental Information 1 — L-Canavanine (L-CAV) was combined with doxorubicine (DOX) or cisplatin (CIS) and then tested against several human cancer cells: human cervical cancer (HeLa), colon cancer (Caco-2), pancreatic cancer cell (MIA PaCa-2 and Bx-PC3), and hepatocellular carcinoma (Hep G2 and SK-Hep-1) in arginine free media (AFM). Cytotoxicity of a single drug was also examined in arginine rich media (ARM). Three types of constant ratio combinations were employed, those are combination based on IC50 of each drug (IC50 : IC50), IC70 of L-CAV and IC30 of drug (IC70 : IC30) and an extra combination to understand whether the combination works in L-CAV dose-dependent manner. Analysis of combination interaction was determined based on combination index (CI) method. Dose reduction index (DRI) was determined to identify the fold number or ratio between the concentration of drug alone and the reduced concentration of the drug in combination in which it is an important issue in clinical level. [file peerj-04-1542-s001.zip › Tabel 1/HepG2/Tabel 1 CIS alone in HepG2 (ARM).xls]

## Sheet: Rep 1
Sample :	Cisplatin
Media :	ARM
FBS :	dialysed 5%
Cell :	HepG2
	0.104	0.057	0.111	0.056	0.115	0.056	0.145	0.064	0.131	0.071	0.148	0.063
SAMPLE 1	0.132	0.132	0.148	0.225	0.193	0.304	0.335	0.38	0.414	0.493	0.477	0.559
SAMPLE 2	0.122	0.143	0.151	0.229	0.191	0.273	0.268	0.371	0.4	0.435	0.469	0.493
SAMPLE 3	0.124	0.199	0.148	0.225	0.203	0.299	0.331	0.36	0.435	0.473	0.515	0.488
	0.126	0.158	0.149	0.226333	0.195667	0.292	0.311333	0.370333	0.416333	0.467	0.487	0.513333
CELLS	0.452	0.562	0.552	0.554	0.535	0.58	0.572	0.562	0.545	0.555	0.58	0.57
SAMPLE CONTROL	0.114	0.132	0.112	0.102	0.101	0.109	0.098	0.11	0.111	0.114	0.111	0.113
MEDIUM	0.132	0.117	0.12	0.107	0.121	0.109	0.12	0.116	0.13	0.104	0.128	0.128
	0.09	0.054	0.09	0.054	0.075	0.057	0.072	0.057	0.075	0.063	0.078	0.099
Samples - control	0.012	0.026	0.037	0.124333	0.0946667	0.183	0.213333	0.260333	0.305333	0.353	0.376	0.400333
Cells-control	0.32	0.445	0.432	0.447	0.414	0.471	0.452	0.446	0.415	0.451	0.452	0.442
% Viability	3.75	5.8427	8.56481	27.8151	22.8663	38.8535	47.1976	58.3707	73.5743	78.2705	83.1858	90.5732
% Inhibition	96.25	94.1573	91.4352	72.1849	77.1337	61.1465	52.8024	41.6293	26.4257	21.7295	16.8142	9.42685
Concentration	2000	1000	500	250	125	62.5	31.25	15.625	7.8125	3.90625	1.95312	0.976562

## Sheet: Rep 2
Sample :	Cisplatin
Media :	ARM
FBS :	dialysed 5%
Cell :	HepG2
	0.113	0.058	0.12	0.057	0.111	0.061	0.109	0.052	0.114	0.077	0.126	0.055
SAMPLE 1	0.118	0.143	0.127	0.217	0.2	0.232	0.185	0.244	0.303	0.398	0.989	0.356
SAMPLE 2	0.087	0.105	0.115	0.251	0.237	0.247	0.191	0.233	0.304	0.36	0.487	0.467
SAMPLE 3	0.161	0.129	0.125	0.26	0.226	0.245	0.195	0.281	0.291	0.373	0.484	0.435
	0.122	0.125667	0.122333	0.242667	0.221	0.241333	0.190333	0.252667	0.299333	0.377	0.432	0.419333
CELLS	0.458	0.471	0.531	0.461	0.407	0.406	0.403	0.409	0.45	0.426	0.45	0.426
SAMPLE CONTROL	0.099	0.107	0.115	0.114	0.106	0.112	0.099	0.113	0.116	0.117	0.116	0.117
MEDIUM	0.124	0.122	0.124	0.126	0.13	0.111	0.127	0.096	0.12	0.113	0.12	0.113
	0.087	0.061	0.08	0.063	0.069	0.057	0.066	0.063	0.078	0.056	0.078	0.056
Samples - control	0.023	0.0186667	0.00733333	0.128667	0.115	0.129333	0.0913333	0.139667	0.183333	0.26	0.316	0.302333
Cells-control	0.334	0.349	0.407	0.335	0.277	0.295	0.276	0.313	0.33	0.313	0.33	0.313
% Viability	6.88623	5.34862	1.8018	38.408	41.5162	43.8418	33.0918	44.6219	55.5556	83.0671	95.7576	96.5921
% Inhibition	93.1138	94.6514	98.1982	61.592	58.4838	56.1582	66.9082	55.3781	44.4444	16.9329	4.24242	3.40788
Concentration	2000	1000	500	250	125	62.5	31.25	15.625	7.8125	3.90625	1.95312	0.976562	uM

## Sheet: Rep 3
Sample :	Cisplatin
Media :	ARM
FBS :	dialysed 5%
Cell :	HepG2
	0.115	0.063	0.115	0.054	0.103	0.058	0.125	0.075	0.122	0.058	0.132	0.084
SAMPLE 1	0.099	0.138	0.096	0.214	0.194	0.23	0.173	0.283	0.291	0.433	0.424	0.427
SAMPLE 2	0.096	0.113	0.124	0.211	0.206	0.211	0.195	0.295	0.292	0.408	0.359	0.465
SAMPLE 3	0.09	0.105	0.104	0.206	0.188	0.19	0.193	0.282	0.294	0.42	0.462	0.486
	0.095	0.118667	0.108	0.210333	0.196	0.210333	0.187	0.286667	0.292333	0.420333	0.415	0.459333
CELLS	0.358	0.404	0.42	0.443	0.427	0.409	0.385	0.463	0.46	0.469	0.46	0.469
SAMPLE CONTROL	0.09	0.104	0.095	0.112	0.104	0.111	0.1	0.111	0.105	0.111	0.105	0.111
MEDIUM	0.111	0.119	0.111	0.116	0.125	0.099	0.113	0.096	0.116	0.118	0.116	0.118
	0.085	0.052	0.073	0.055	0.068	0.062	0.068	0.063	0.073	0.057	0.073	0.057
Samples - control	0.005	0.0146667	0.013	0.0983333	0.092	0.0993333	0.087	0.175667	0.187333	0.309333	0.31	0.348333
Cells-control	0.247	0.285	0.309	0.327	0.302	0.31	0.272	0.367	0.344	0.351	0.344	0.351
% Viability	2.02429	5.1462	4.20712	30.0714	30.4636	32.043	31.9853	47.8656	54.4574	88.1292	90.1163	99.2403
% Inhibition	97.9757	94.8538	95.7929	69.9286	69.5364	67.957	68.0147	52.1344	45.5426	11.8708	9.88372	0.759734
Concentration	2000	1000	500	250	125	62.5	31.25	15.625	7.8125	3.90625	1.95312	0.976562

## Sheet: Compile
Concentration (uM)	I	II	III
2000	3.75	6.88623	2.02429
1000	5.8427	5.34862	5.1462
500	8.56481	1.8018	4.20712
250	27.8151	38.408	30.0714
125	22.8663	41.5162	30.4636
62.5	38.8535	43.8418	32.043
31.25	47.1976	33.0918	31.9853
15.625	58.3707	44.6219	47.8656
7.8125	73.5743	55.5556	54.4574
3.90625	78.2705	83.0671	88.1292
1.95312	83.1858	95.7576	90.1163
0.976562	90.5732	96.5921	99.2403
EC50	25.41	25.75	20.82
Average	23.9933
SD	2.75344
