# Supplementary material for: L-Canavanine potentiates the cytotoxicity of doxorubicin and cisplatin in arginine deprived human cancer cells
Source: PeerJ. 2016 Jan 7;4:e1542. doi: 10.7717/peerj.1542 (PMC4734457; doi:10.7717/peerj.1542)
Supplement: Supplemental Information 1 — L-Canavanine (L-CAV) was combined with doxorubicine (DOX) or cisplatin (CIS) and then tested against several human cancer cells: human cervical cancer (HeLa), colon cancer (Caco-2), pancreatic cancer cell (MIA PaCa-2 and Bx-PC3), and hepatocellular carcinoma (Hep G2 and SK-Hep-1) in arginine free media (AFM). Cytotoxicity of a single drug was also examined in arginine rich media (ARM). Three types of constant ratio combinations were employed, those are combination based on IC50 of each drug (IC50 : IC50), IC70 of L-CAV and IC30 of drug (IC70 : IC30) and an extra combination to understand whether the combination works in L-CAV dose-dependent manner. Analysis of combination interaction was determined based on combination index (CI) method. Dose reduction index (DRI) was determined to identify the fold number or ratio between the concentration of drug alone and the reduced concentration of the drug in combination in which it is an important issue in clinical level. [file peerj-04-1542-s001.zip › Tabel 1/HepG2/Tabel 1 CIS alone in HepG2 (AFM).xls]

## Sheet: Rep 1
Sample :	Cisplatin
Media :	AFM
FBS :	dialysed 5%
Cell :	HepG2
	0.113	0.064	0.104	0.06	0.122	0.064	0.135	0.084	0.147	0.066
SAMPLE 1	0.097	0.168	0.217	0.218	0.251	0.293	0.363	0.281	0.422	0.078
SAMPLE 2	0.084	0.163	0.225	0.24	0.253	0.287	0.347	0.306	0.44	0.076
SAMPLE 3	0.067	0.16	0.229	0.225	0.263	0.274	0.348	0.336	0.409	0.057
		0.163667	0.223667	0.227667	0.255667	0.284667	0.352667	0.307667	0.423667
CELLS	0.076	0.372	0.397	0.391	0.381	0.394	0.44	0.361	0.433	0.064
SAMPLE CONTROL	0.065	0.108	0.119	0.107	0.11	0.102	0.117	0.109	0.125	0.067
MEDIUM	0.061	0.127	0.127	0.125	0.126	0.106	0.122	0.138	0.123	0.067
	0.06	0.073	0.058	0.069	0.058	0.073	0.056	0.078	0.062	0.065
Samples - control		0.0556667	0.104667	0.120667	0.145667	0.182667	0.235667	0.198667	0.298667
Cells-control		0.245	0.27	0.266	0.255	0.288	0.318	0.223	0.31
% Viability		22.7211	38.7654	45.3634	57.1242	63.4259	74.109	89.0882	96.3441
% Inhibition		77.2789	61.2346	54.6366	42.8758	36.5741	25.891	10.9118	3.65591
Concentration		125	62.5	31.25	15.625	7.8125	3.90625	1.95312	0.976562	uM

## Sheet: Rep 2
Sample :	Cisplatin
Media :	AFM
FBS :	dialysed 5%
Cell :	HepG2
	0.116	0.054	0.119	0.069	0.115	0.07	0.131	0.07	0.17	0.087
SAMPLE 1	0.085	0.155	0.204	0.234	0.268	0.383	0.455	0.444	0.51	0.082
SAMPLE 2	0.072	0.158	0.229	0.235	0.293	0.335	0.397	0.333	0.573	0.081
SAMPLE 3	0.075	0.167	0.18	0.23	0.296	0.318	0.394	0.366	0.518	0.065
		0.16	0.204333	0.233	0.285667	0.345333	0.415333	0.381	0.533667
CELLS	0.068	0.467	0.468	0.457	0.406	0.403	0.441	0.41	0.513	0.076
SAMPLE CONTROL	0.06	0.106	0.113	0.12	0.117	0.112	0.123	0.119	0.176	0.07
MEDIUM	0.067	0.136	0.129	0.123	0.108	0.126	0.123	0.14	0.12	0.1
	0.056	0.073	0.061	0.075	0.061	0.073	0.062	0.086	0.068	0.077
Samples - control		0.054	0.0913333	0.113	0.168667	0.233333	0.292333	0.262	0.357667
Cells-control		0.331	0.339	0.334	0.298	0.277	0.318	0.27	0.393
% Viability		16.3142	26.942	33.8323	56.5996	84.2359	91.9287	97.037	91.0093
% Inhibition		83.6858	73.058	66.1677	43.4004	15.7641	8.07128	2.96296	8.99067
Concentration		125	62.5	31.25	15.625	7.8125	3.90625	1.95312	0.976562	uM

## Sheet: Rep 3
Sample :	Cisplatin
Media :	AFM
FBS :	dialysed 5%
Cell :	HepG2
	0.107	0.054	0.095	0.055	0.101	0.06	0.093	0.055	0.127	0.083
SAMPLE 1	0.064	0.174	0.213	0.192	0.246	0.284	0.393	0.429	0.454	0.068
SAMPLE 2	0.054	0.17	0.212	0.194	0.241	0.277	0.397	0.38	0.419	0.089
SAMPLE 3	0.062	0.178	0.197	0.204	0.243	0.278	0.42	0.421	0.439	0.062
		0.174	0.207333	0.196667	0.243333	0.279667	0.403333	0.41	0.437333
CELLS	0.061	0.411	0.439	0.328	0.397	0.378	0.43	0.459	0.449	0.072
SAMPLE CONTROL	0.058	0.097	0.111	0.104	0.108	0.096	0.125	0.113	0.126	0.069
MEDIUM	0.093	0.139	0.12	0.13	0.116	0.132	0.114	0.124	0.119	0.067
	0.056	0.092	0.061	0.075	0.059	0.079	0.059	0.082	0.067	0.073
Samples - control		0.077	0.0963333	0.0926667	0.135333	0.183667	0.278333	0.297	0.311333
Cells-control		0.272	0.319	0.198	0.281	0.246	0.316	0.335	0.33
% Viability		28.3088	30.1985	46.8013	48.1613	74.6612	88.0802	88.6567	94.3434
% Inhibition		71.6912	69.8015	53.1987	51.8387	25.3388	11.9198	11.3433	5.65657
Concentration		125	62.5	31.25	15.625	7.8125	3.90625	1.95312	0.976562	uM

## Sheet: Compile
Concentration	I	II	III
125	22.7211	16.3142	28.3088
62.5	38.7654	26.942	30.1985
31.25	45.3634	33.8323	46.8013
15.625	57.1242	56.5996	48.1613
7.8125	63.4259	84.2359	74.6612
3.90625	74.109	91.9287	88.0802
1.95312	89.0882	97.037	88.6567
0.976562	96.3441	91.0093	94.3434
