# Supplementary material for: L-Canavanine potentiates the cytotoxicity of doxorubicin and cisplatin in arginine deprived human cancer cells
Source: PeerJ. 2016 Jan 7;4:e1542. doi: 10.7717/peerj.1542 (PMC4734457; doi:10.7717/peerj.1542)
Supplement: Supplemental Information 1 — L-Canavanine (L-CAV) was combined with doxorubicine (DOX) or cisplatin (CIS) and then tested against several human cancer cells: human cervical cancer (HeLa), colon cancer (Caco-2), pancreatic cancer cell (MIA PaCa-2 and Bx-PC3), and hepatocellular carcinoma (Hep G2 and SK-Hep-1) in arginine free media (AFM). Cytotoxicity of a single drug was also examined in arginine rich media (ARM). Three types of constant ratio combinations were employed, those are combination based on IC50 of each drug (IC50 : IC50), IC70 of L-CAV and IC30 of drug (IC70 : IC30) and an extra combination to understand whether the combination works in L-CAV dose-dependent manner. Analysis of combination interaction was determined based on combination index (CI) method. Dose reduction index (DRI) was determined to identify the fold number or ratio between the concentration of drug alone and the reduced concentration of the drug in combination in which it is an important issue in clinical level. [file peerj-04-1542-s001.zip › Tabel 1/HepG2/Tabel 1 DOX alone in HepG2 (ARM).xls]

## Sheet: Rep 1
Sample :	Doxorubicin
Media :	ARM
FBS :	dialysed 5%
Cell :	HepG2
	0.115	0.059	0.124	0.064	0.115	0.057	0.132	0.057	0.13	0.066	0.14	0.084
SAMPLE 1	0.078	0.146	0.15	0.101	0.128	0.13	0.177	0.181	0.298	0.313	0.391	0.076
SAMPLE 2	0.073	0.144	0.14	0.125	0.146	0.117	0.182	0.184	0.237	0.291	0.374	0.061
SAMPLE 3	0.064	0.157	0.124	0.128	0.132	0.119	0.184	0.182	0.275	0.298	0.394	0.054
		0.149	0.138	0.118	0.135333	0.122	0.181	0.182333	0.27	0.300667	0.386333
CELLS	0.063	0.358	0.376	0.374	0.406	0.399	0.35	0.366	0.415	0.393	0.412	0.065
SAMPLE CONTROL	0.067	0.149	0.137	0.113	0.117	0.113	0.123	0.118	0.117	0.13	0.126	0.057
MEDIUM	0.062	0.123	0.127	0.123	0.139	0.14	0.132	0.137	0.123	0.142	0.133	0.076
	0.057	0.086	0.058	0.078	0.054	0.072	0.06	0.072	0.058	0.082	0.06	0.069
Samples - control		0	0.001	0.005	0.0183333	0.009	0.058	0.0643333	0.153	0.170667	0.260333
Cells-control		0.235	0.249	0.251	0.267	0.259	0.218	0.229	0.292	0.251	0.279
% Viability		0	0.401606	1.99203	6.86642	3.4749	26.6055	28.0932	52.3973	67.9947	93.3094
% Inhibition		100	99.5984	98.008	93.1336	96.5251	73.3945	71.9068	47.6027	32.0053	6.69056
Concentration		172.4	86.2	43.1	21.55	10.775	5.3875	2.69375	1.34688	0.673438	0.336719	uM

## Sheet: Rep 2
Sample :	Doxorubicin
Media :	ARM
FBS :	dialysed 5%
Cell :	HepG2
	0.115	0.059	0.124	0.064	0.115	0.057	0.132	0.057	0.13	0.066	0.14	0.084
SAMPLE 1	0.078	0.11	0.132	0.179	0.204	0.204	0.287	0.329	0.368	0.365	0.653	0.076
SAMPLE 2	0.073	0.104	0.154	0.128	0.206	0.167	0.254	0.211	0.394	0.412	0.595	0.061
SAMPLE 3	0.064	0.128	0.166	0.129	0.132	0.119	0.237	0.192	0.397	0.443	0.589	0.054
		0.114	0.150667	0.145333	0.180667	0.163333	0.259333	0.244	0.386333	0.406667	0.612333
CELLS	0.063	0.563	0.673	0.562	0.591	0.561	0.562	0.532	0.562	0.562	0.653	0.065
SAMPLE CONTROL	0.067	0.112	0.142	0.134	0.132	0.112	0.123	0.117	0.119	0.121	0.127	0.057
MEDIUM	0.062	0.121	0.122	0.156	0.143	0.121	0.123	0.132	0.123	0.165	0.133	0.076
	0.057	0.086	0.058	0.078	0.054	0.072	0.06	0.072	0.058	0.082	0.06	0.069
Samples - control		0.002	0.00866667	0.0113333	0.0486667	0.0513333	0.136333	0.127	0.267333	0.285667	0.485333
Cells-control		0.442	0.551	0.406	0.448	0.44	0.439	0.4	0.439	0.397	0.52
% Viability		0.452489	1.5729	2.79146	10.8631	11.6667	31.0554	31.75	60.896	71.9563	93.3333
% Inhibition		99.5475	98.4271	97.2085	89.1369	88.3333	68.9446	68.25	39.104	28.0437	6.66667
Concentration		172.4	86.2	43.1	21.55	10.775	5.3875	2.69375	1.34688	0.673438	0.336719	uM

## Sheet: Rep 3
Sample :	Doxorubicin
Media :	ARM
FBS :	dialysed 5%
Cell :	HepG2
	0.115	0.059	0.124	0.064	0.115	0.057	0.132	0.057	0.13	0.066	0.14	0.084
SAMPLE 1	0.078	0.112	0.126	0.121	0.232	0.187	0.253	0.243	0.518	0.592	0.498	0.076
SAMPLE 2	0.073	0.113	0.138	0.118	0.245	0.187	0.254	0.256	0.367	0.467	0.45	0.061
SAMPLE 3	0.064	0.122	0.143	0.129	0.218	0.146	0.214	0.265	0.465	0.623	0.588	0.054
		0.115667	0.135667	0.122667	0.231667	0.173333	0.240333	0.254667	0.45	0.560667	0.512
CELLS	0.063	0.571	0.562	0.562	0.652	0.578	0.566	0.572	0.562	0.672	0.572	0.065
SAMPLE CONTROL	0.067	0.112	0.132	0.115	0.165	0.114	0.124	0.118	0.116	0.135	0.121	0.057
MEDIUM	0.062	0.116	0.117	0.115	0.121	0.144	0.165	0.132	0.121	0.145	0.133	0.076
	0.057	0.086	0.058	0.078	0.054	0.072	0.06	0.072	0.058	0.082	0.06	0.069
Samples - control		0.00366667	0.00366667	0.00766667	0.0666667	0.0593333	0.116333	0.136667	0.334	0.425667	0.391
Cells-control		0.455	0.445	0.447	0.531	0.434	0.401	0.44	0.441	0.527	0.439
% Viability		0.805861	0.82397	1.71514	12.5549	13.6713	29.0108	31.0606	75.737	80.7717	89.0661
% Inhibition		99.1941	99.176	98.2849	87.4451	86.3287	70.9892	68.9394	24.263	19.2283	10.9339
Concentration		172.4	86.2	43.1	21.55	10.775	5.3875	2.69375	1.34688	0.673438	0.336719	uM

## Sheet: Compile
Concentration (uM)	I	II	III
172.4	0	0.452489	0.805861
86.2	0.401606	1.5729	0.82397
43.1	1.99203	2.79146	1.71514
21.55	6.86642	10.8631	12.5549
10.775	3.4749	11.6667	13.6713
5.3875	26.6055	31.0554	29.0108
2.69375	28.0932	31.75	31.0606
1.34688	52.3973	60.896	75.737
0.673438	67.9947	71.9563	80.7717
0.336719	93.3094	93.3333	89.0661
EC50	1.484	1.872	2.24
Average	1.86533
SD	0.378044
