# Supplementary material for: L-Canavanine potentiates the cytotoxicity of doxorubicin and cisplatin in arginine deprived human cancer cells
Source: PeerJ. 2016 Jan 7;4:e1542. doi: 10.7717/peerj.1542 (PMC4734457; doi:10.7717/peerj.1542)
Supplement: Supplemental Information 1 — L-Canavanine (L-CAV) was combined with doxorubicine (DOX) or cisplatin (CIS) and then tested against several human cancer cells: human cervical cancer (HeLa), colon cancer (Caco-2), pancreatic cancer cell (MIA PaCa-2 and Bx-PC3), and hepatocellular carcinoma (Hep G2 and SK-Hep-1) in arginine free media (AFM). Cytotoxicity of a single drug was also examined in arginine rich media (ARM). Three types of constant ratio combinations were employed, those are combination based on IC50 of each drug (IC50 : IC50), IC70 of L-CAV and IC30 of drug (IC70 : IC30) and an extra combination to understand whether the combination works in L-CAV dose-dependent manner. Analysis of combination interaction was determined based on combination index (CI) method. Dose reduction index (DRI) was determined to identify the fold number or ratio between the concentration of drug alone and the reduced concentration of the drug in combination in which it is an important issue in clinical level. [file peerj-04-1542-s001.zip › Tabel 1/BxPC-3/Tabel 1 DOX alone in BxPC-3 (AFM).xls]

## Sheet: Rep 1
Sample :	Doxorubicin
Media :	AFM
FBS :	dialysed 5%
Cell :	Bax Pc3
	0.113	0.063	0.111	0.058	0.123	0.061	0.133	0.06	0.129	0.073	0.15	0.052
SAMPLE 1	0.086	0.211	0.152	0.212	0.296	0.373	0.36	0.474	0.602	0.705	0.834	0.081
SAMPLE 2	0.071	0.195	0.174	0.198	0.242	0.336	0.329	0.479	0.6021	0.707	0.702	0.064
SAMPLE 3	0.069	0.192	0.16	0.188	0.257	0.339	0.359	0.472	0.608	0.707	0.699	0.055
		0.199333	0.162	0.199333	0.265	0.349333	0.349333	0.475	0.604033	0.706333	0.745
CELLS	0.068	0.646	0.639	0.655	0.593	0.669	0.659	0.644	0.629	0.725	0.824	0.056
SAMPLE CONTROL	0.061	0.174	0.159	0.142	0.118	0.125	0.113	0.123	0.119	0.127	0.112	0.072
MEDIUM	0.062	0.119	0.134	0.122	0.127	0.139	0.133	0.115	0.126	0.128	0.121	0.073
	0.057	0.059	0.076	0.059	0.071	0.056	0.07	0.06	0.07	0.063	0.065	0.065
Samples - control		0.0253333	0.003	0.0573333	0.147	0.224333	0.236333	0.352	0.485033	0.579333	0.633
Cells-control		0.527	0.505	0.533	0.466	0.53	0.526	0.529	0.503	0.597	0.703
% Viability		4.80708	0.594059	10.7567	31.5451	42.327	44.9303	66.5406	96.4281	97.0408	90.0427
% Inhibition		95.1929	99.4059	89.2433	68.4549	57.673	55.0697	33.4594	3.5719	2.95924	9.95733
Concentration		172.4	86.2	43.1	21.55	10.775	5.3875	2.69375	1.34688	0.673438	0.336719	uM

## Sheet: Rep 2
Sample :	Doxorubicin
Media :	AFM
FBS :	dialysed 5%
Cell :	Bax Pc3
	0.107	0.063	0.119	0.069	0.112	0.056	0.138	0.059	0.144	0.069	0.142	0.074
SAMPLE 1	0.092	0.151	0.185	0.218	0.404	0.423	0.419	0.673	0.912	0.851	0.961	0.073
SAMPLE 2	0.067	0.154	0.154	0.189	0.37	0.42	0.419	0.648	0.836	0.85	0.938	0.074
SAMPLE 3	0.069	0.157	0.151	0.166	0.373	0.377	0.409	0.588	0.8	0.813	0.931	0.063
		0.154	0.163333	0.191	0.382333	0.406667	0.415667	0.636333	0.849333	0.838	0.943333
CELLS	0.067	0.859	0.814	0.767	0.835	0.842	0.809	0.834	0.868	0.858	0.948	0.059
SAMPLE CONTROL	0.062	0.153	0.141	0.126	0.116	0.098	0.117	0.101	0.129	0.114	0.141	0.063
MEDIUM	0.061	0.122	0.121	0.116	0.129	0.112	0.123	0.134	0.111	0.124	0.137	0.063
	0.057	0.086	0.055	0.075	0.054	0.065	0.061	0.067	0.066	0.076	0.06	0.062
Samples - control		0.001	0.0223333	0.065	0.266333	0.308667	0.298667	0.535333	0.720333	0.724	0.802333
Cells-control		0.737	0.693	0.651	0.706	0.73	0.686	0.7	0.757	0.734	0.811
% Viability		0.135685	3.2227	9.98464	37.7243	42.2831	43.5374	76.4762	95.1563	98.6376	98.9314
% Inhibition		99.8643	96.7773	90.0154	62.2757	57.7169	56.4626	23.5238	4.84368	1.3624	1.06864
Concentration		172.4	86.2	43.1	21.55	10.775	5.3875	2.69375	1.34688	0.673438	0.336719	uM

## Sheet: Rep 3
Sample :	Doxorubicin
Media :	AFM
FBS :	dialysed 5%
Cell :	Bax Pc3
	0.113	0.057	0.104	0.054	0.116	0.064	0.11	0.074	0.126	0.065	0.146	0.086
SAMPLE 1	0.086	0.178	0.178	0.224	0.411	0.382	0.391	0.682	0.974	1.045	0.989	0.071
SAMPLE 2	0.071	0.188	0.196	0.197	0.412	0.421	0.399	0.562	0.985	1.127	0.998	0.064
SAMPLE 3	0.065	0.175	0.207	0.19	0.362	0.331	0.396	0.478	0.982	1.128	0.998	0.054
		0.180333	0.193667	0.203667	0.395	0.378	0.395333	0.574	0.980333	1.1	0.995
CELLS	0.066	0.711	0.719	0.877	0.885	0.791	0.703	0.747	1.067	1.156	1.007	0.065
SAMPLE CONTROL	0.061	0.179	0.165	0.122	0.121	0.113	0.128	0.114	0.111	0.111	0.133	0.054
MEDIUM	0.059	0.132	0.119	0.132	0.122	0.143	0.121	0.139	0.142	0.147	0.122	0.073
	0.055	0.084	0.057	0.08	0.054	0.07	0.059	0.075	0.054	0.08	0.057	0.065
Samples - control		0.00133333	0.0286667	0.0816667	0.274	0.265	0.267333	0.46	0.869333	0.989	0.862
Cells-control		0.579	0.6	0.745	0.763	0.648	0.582	0.608	0.925	1.009	0.885
% Viability		0.230282	4.77778	10.962	35.9109	40.8951	45.9336	75.6579	93.982	98.0178	97.4011
% Inhibition		99.7697	95.2222	89.038	64.0891	59.1049	54.0664	24.3421	6.01802	1.98216	2.59887
Concentration		172.4	86.2	43.1	21.55	10.775	5.3875	2.69375	1.34688	0.673438	0.336719	uM

## Sheet: Compile AFM
Concentration (uM)	I	II	III
172.4	4.80708	0.135685	0.230282
86.2	0.594059	3.2227	4.77778
43.1	10.7567	9.98464	10.962
21.55	31.5451	37.7243	35.9109
10.775	42.327	42.2831	40.8951
5.3875	44.9303	43.5374	45.9336
2.69375	66.5406	76.4762	75.6579
1.34688	96.4281	95.1563	93.982
0.673438	97.0408	98.6376	98.0178
0.336719	90.0427	98.9314	97.4011
EC50	6.4699	6.7344	7.499
Average	6.9011
SD	0.534419
