# Supplementary material for: L-Canavanine potentiates the cytotoxicity of doxorubicin and cisplatin in arginine deprived human cancer cells
Source: PeerJ. 2016 Jan 7;4:e1542. doi: 10.7717/peerj.1542 (PMC4734457; doi:10.7717/peerj.1542)
Supplement: Supplemental Information 1 — L-Canavanine (L-CAV) was combined with doxorubicine (DOX) or cisplatin (CIS) and then tested against several human cancer cells: human cervical cancer (HeLa), colon cancer (Caco-2), pancreatic cancer cell (MIA PaCa-2 and Bx-PC3), and hepatocellular carcinoma (Hep G2 and SK-Hep-1) in arginine free media (AFM). Cytotoxicity of a single drug was also examined in arginine rich media (ARM). Three types of constant ratio combinations were employed, those are combination based on IC50 of each drug (IC50 : IC50), IC70 of L-CAV and IC30 of drug (IC70 : IC30) and an extra combination to understand whether the combination works in L-CAV dose-dependent manner. Analysis of combination interaction was determined based on combination index (CI) method. Dose reduction index (DRI) was determined to identify the fold number or ratio between the concentration of drug alone and the reduced concentration of the drug in combination in which it is an important issue in clinical level. [file peerj-04-1542-s001.zip › Tabel 1/BxPC-3/Tabel 1 CIS alone in BxPC-3 (ARM).xls]

## Sheet: Rep 1
Sample :	Cisplatin
Media :	ARM
FBS :	dialysed 5%
Cell :	Bax Pc3
	0.112	0.052	0.111	0.063	0.115	0.064	0.115	0.06	0.123	0.091	0.142	0.061
SAMPLE 1	0.096	0.121	0.137	0.212	0.301	0.432	0.492	0.669	0.598	0.604	0.604	0.59
SAMPLE 2	0.086	0.132	0.123	0.245	0.28	0.362	0.567	0.521	0.588	0.63	0.601	0.593
SAMPLE 3	0.067	0.131	0.132	0.234	0.274	0.483	0.553	0.486	0.545	0.603	0.605	0.604
		0.128	0.130667	0.230333	0.285	0.425667	0.537333	0.558667	0.577	0.612333	0.603333	0.595667
CELLS	0.069	0.782	0.671	0.67	0.598	0.593	0.601	0.61	0.576	0.611	0.623	0.628
SAMPLE CONTROL	0.064	0.112	0.108	0.125	0.11	0.119	0.179	0.12	0.149	0.115	0.116	0.129
MEDIUM	0.068	0.112	0.122	0.205	0.167	0.111	0.135	0.101	0.119	0.102	0.131	0.136
	0.065	0.093	0.083	0.089	0.072	0.065	0.072	0.064	0.074	0.068	0.082	0.063
Samples - control		0.016	0.0226667	0.105333	0.175	0.306667	0.358333	0.438667	0.428	0.497333	0.487333	0.466667
Cells-control		0.67	0.549	0.465	0.431	0.482	0.466	0.509	0.457	0.509	0.492	0.492
% Viability		2.38806	4.12872	22.6523	40.6032	63.6238	76.8956	86.1821	93.6543	97.7079	99.0515	94.8509
% Inhibition		97.6119	95.8713	77.3477	59.3968	36.3762	23.1044	13.8179	6.34573	2.29208	0.948509	5.14905
Concentration		1000	500	250	125	62.5	31.25	15.625	7.8125	3.90625	1.95312	0.976562

## Sheet: Rep 2
Sample :	Cisplatin
Media :	ARM
FBS :	dialysed 5%
Cell :	Bax Pc3
	0.127	0.065	0.116	0.069	0.115	0.057	0.126	0.068	0.135	0.09	0.135	0.072
SAMPLE 1	0.098	0.121	0.157	0.283	0.43	0.549	0.564	0.719	0.6743	0.6748	0.631	0.791
SAMPLE 2	0.084	0.112	0.128	0.253	0.414	0.542	0.576	0.697	0.6751	0.696	0.636	0.738
SAMPLE 3	0.067	0.118	0.153	0.219	0.411	0.546	0.582	0.674	0.672	0.706	0.707	0.732
		0.117	0.146	0.251667	0.418333	0.545667	0.574	0.696667	0.6738	0.692267	0.658	0.753667
CELLS	0.07	0.652	0.673	0.706	0.685	0.746	0.688	0.734	0.69	0.712	0.685	0.762
SAMPLE CONTROL	0.06	0.112	0.109	0.122	0.11	0.118	0.107	0.122	0.12	0.116	0.12	0.128
MEDIUM	0.061	0.123	0.115	0.118	0.117	0.12	0.116	0.118	0.116	0.129	0.126	0.114
	0.057	0.068	0.068	0.059	0.062	0.057	0.066	0.059	0.064	0.057	0.075	0.063
Samples - control		0.005	0.037	0.129667	0.308333	0.427667	0.467	0.574667	0.5538	0.576267	0.538	0.625667
Cells-control		0.529	0.558	0.588	0.568	0.626	0.572	0.616	0.574	0.583	0.559	0.648
% Viability		0.94518	6.63082	22.0522	54.284	68.3174	81.6434	93.29	96.4808	98.8451	96.2433	96.5535
% Inhibition		99.0548	93.3692	77.9478	45.716	31.6826	18.3566	6.70996	3.51916	1.15495	3.75671	3.4465
Concentration		1000	500	250	125	62.5	31.25	15.625	7.8125	3.90625	1.95312	0.976562

## Sheet: Rep 3
Sample :	Cisplatin
Media :	ARM
FBS :	dialysed 5%
Cell :	Bax Pc3
	0.122	0.071	0.133	0.052	0.134	0.08	0.142	0.074	0.158	0.068	0.172	0.106
SAMPLE 1	0.091	0.121	0.16	0.244	0.404	0.567	0.525	0.657	0.679	0.704	0.662	0.776
SAMPLE 2	0.07	0.112	0.134	0.209	0.429	0.526	0.519	0.634	0.679	0.702	0.65	0.714
SAMPLE 3	0.071	0.141	0.148	0.203	0.387	0.504	0.536	0.638	0.658	0.693	0.62	0.667
		0.124667	0.147333	0.218667	0.406667	0.532333	0.526667	0.643	0.672	0.699667	0.644	0.719
CELLS	0.064	0.782	0.715	0.694	0.605	0.713	0.666	0.686	0.663	0.69	0.666	0.708
SAMPLE CONTROL	0.062	0.112	0.102	0.109	0.096	0.12	0.1	0.123	0.117	0.134	0.116	0.146
MEDIUM	0.061	0.116	0.118	0.123	0.114	0.122	0.109	0.131	0.104	0.124	0.115	0.126
	0.055	0.081	0.081	0.053	0.068	0.06	0.065	0.073	0.062	0.063	0.073	0.067
Samples - control		0.0126667	0.0453333	0.109667	0.310667	0.412333	0.426667	0.52	0.555	0.565667	0.528	0.573
Cells-control		0.666	0.597	0.571	0.491	0.591	0.557	0.555	0.559	0.566	0.551	0.582
% Viability		1.9019	7.59352	19.2061	63.2722	69.7688	76.6008	93.6937	99.2844	99.9411	95.8258	98.4536
% Inhibition		98.0981	92.4065	80.7939	36.7278	30.2312	23.3992	6.30631	0.715564	0.0588928	4.17423	1.54639
Concentration		1000	500	250	125	62.5	31.25	15.625	7.8125	3.90625	1.95312	0.976562

## Sheet: Compile
Concentration uM	I	II	III
1000	2.38806	0.94518	1.9019
500	4.12872	6.63082	7.59352
250	22.6523	22.0522	19.2061
125	40.6032	54.284	63.2722
62.5	63.6238	68.3174	69.7688
31.25	76.8956	81.6434	76.6008
15.625	86.1821	93.29	93.6937
7.8125	93.6543	96.4808	99.2844
3.90625	97.7079	98.8451	99.9411
1.95312	99.0515	96.2433	95.8258
0.976562	94.8509	96.5535	98.4536
EC 50	87.8	139.201	152.256
Average	126.419
SD	34.0762
