# Supplementary material for: L-Canavanine potentiates the cytotoxicity of doxorubicin and cisplatin in arginine deprived human cancer cells
Source: PeerJ. 2016 Jan 7;4:e1542. doi: 10.7717/peerj.1542 (PMC4734457; doi:10.7717/peerj.1542)
Supplement: Supplemental Information 1 — L-Canavanine (L-CAV) was combined with doxorubicine (DOX) or cisplatin (CIS) and then tested against several human cancer cells: human cervical cancer (HeLa), colon cancer (Caco-2), pancreatic cancer cell (MIA PaCa-2 and Bx-PC3), and hepatocellular carcinoma (Hep G2 and SK-Hep-1) in arginine free media (AFM). Cytotoxicity of a single drug was also examined in arginine rich media (ARM). Three types of constant ratio combinations were employed, those are combination based on IC50 of each drug (IC50 : IC50), IC70 of L-CAV and IC30 of drug (IC70 : IC30) and an extra combination to understand whether the combination works in L-CAV dose-dependent manner. Analysis of combination interaction was determined based on combination index (CI) method. Dose reduction index (DRI) was determined to identify the fold number or ratio between the concentration of drug alone and the reduced concentration of the drug in combination in which it is an important issue in clinical level. [file peerj-04-1542-s001.zip › Tabel 1/BxPC-3/Tabel 1 CIS alone in BxPC-3 (AFM).xls]

## Sheet: Rep 1
Sample :	Cisplatin
Media :	AFM
FBS :	dialysed 5%
Cell :	Bax Pc3
	0.107	0.058	0.117	0.061	0.118	0.052	0.121	0.068	0.112	0.073	0.133	0.076
SAMPLE 1	0.081	0.121	0.15	0.185	0.444	0.444	0.558	0.622	0.622	0.672	0.728	0.086
SAMPLE 2	0.066	0.137	0.138	0.172	0.449	0.416	0.571	0.7	0.626	0.677	0.703	0.066
SAMPLE 3	0.065	0.143	0.144	0.183	0.447	0.397	0.577	0.663	0.632	0.677	0.714	0.061
		0.133667	0.144	0.18	0.446667	0.419	0.568667	0.661667	0.626667	0.675333	0.715
CELLS	0.064	0.815	0.716	0.687	0.851	0.699	0.71	0.679	0.679	0.688	0.737	0.068
SAMPLE CONTROL	0.107	0.114	0.118	0.123	0.114	0.132	0.122	0.129	0.106	0.122	0.111	0.07
MEDIUM	0.06	0.142	0.144	0.132	0.146	0.142	0.14	0.121	0.135	0.128	0.123	0.079
	0.06	0.092	0.092	0.058	0.089	0.066	0.085	0.061	0.08	0.057	0.08	0.078
Samples - control		0.0196667	0.026	0.057	0.332667	0.287	0.446667	0.532667	0.520667	0.553333	0.604
Cells-control		0.673	0.572	0.555	0.705	0.557	0.57	0.558	0.544	0.56	0.614
% Viability		2.92224	4.54545	10.2703	47.1868	51.526	78.3626	95.46	95.7108	98.8095	98.3713
% Inhibition		97.0778	95.4545	89.7297	52.8132	48.474	21.6374	4.54002	4.28922	1.19048	1.62866
Concentration		1000	500	250	125	62.5	31.25	15.625	7.8125	3.90625	1.95312	uM

## Sheet: Rep 2
Sample :	Cisplatin
Media :	AFM
FBS :	dialysed 5%
Cell :	Bax Pc3
	0.105	0.059	0.111	0.071	0.108	0.052	0.112	0.056	0.109	0.082	0.132	0.078
SAMPLE 1	0.091	0.132	0.124	0.406	0.365	0.742	0.924	0.906	1.007	0.928	0.934	0.083
SAMPLE 2	0.072	0.113	0.123	0.398	0.36	0.732	0.923	0.904	0.933	0.924	0.954	0.077
SAMPLE 3	0.071	0.135	0.128	0.403	0.392	0.721	0.932	0.915	0.906	0.966	0.995	0.067
		0.126667	0.125	0.402333	0.372333	0.731667	0.926333	0.908333	0.948667	0.939333	0.961
CELLS	0.064	0.95	0.95	1.291	1.001	0.99	1.125	0.946	0.989	0.979	0.991	0.066
SAMPLE CONTROL	0.063	0.119	0.119	0.122	0.141	0.121	0.178	0.131	0.123	0.156	0.149	0.066
MEDIUM	0.063	0.126	0.126	0.13	0.133	0.142	0.148	0.158	0.152	0.194	0.165	0.072
	0.055	0.085	0.085	0.056	0.075	0.059	0.074	0.067	0.085	0.076	0.082	0.071
Samples - control		0.00766667	0.006	0.280333	0.231333	0.610667	0.748333	0.777333	0.825667	0.783333	0.812
Cells-control		0.824	0.824	1.161	0.868	0.848	0.977	0.788	0.837	0.785	0.826
% Viability		0.930421	0.728155	24.1459	26.6513	72.0126	76.595	98.6464	98.646	99.7877	98.3051
% Inhibition		99.0696	99.2718	75.8541	73.3487	27.9874	23.405	1.35364	1.35404	0.212314	1.69492
Concentration		1000	500	250	125	62.5	31.25	15.625	7.8125	3.90625	1.95312	uM

## Sheet: Rep 3
Sample :	Cisplatin
Media :	AFM
FBS :	dialysed 5%
Cell :	Bax Pc3
	0.107	0.058	0.117	0.061	0.118	0.052	0.121	0.068	0.112	0.073	0.133	0.076
SAMPLE 1	0.081	0.122	0.153	0.176	0.421	0.498	0.678	0.787	0.687	0.678	0.745	0.086
SAMPLE 2	0.066	0.132	0.144	0.186	0.421	0.487	0.582	0.7	0.589	0.638	0.794	0.066
SAMPLE 3	0.065	0.142	0.143	0.198	0.498	0.432	0.621	0.746	0.598	0.566	0.756	0.061
		0.132	0.146667	0.186667	0.446667	0.472333	0.627	0.744333	0.624667	0.627333	0.765
CELLS	0.064	0.876	0.814	0.813	0.821	0.765	0.756	0.775	0.678	0.632	0.775	0.068
SAMPLE CONTROL	0.107	0.115	0.115	0.121	0.132	0.133	0.122	0.124	0.106	0.121	0.112	0.07
MEDIUM	0.06	0.123	0.133	0.142	0.143	0.123	0.123	0.122	0.132	0.113	0.121	0.079
	0.06	0.092	0.092	0.058	0.089	0.066	0.085	0.061	0.08	0.057	0.08	0.078
Samples - control		0.017	0.0316667	0.0656667	0.314667	0.339333	0.505	0.620333	0.518667	0.506333	0.653
Cells-control		0.753	0.681	0.671	0.678	0.642	0.633	0.653	0.546	0.519	0.654
% Viability		2.25764	4.65002	9.78639	46.411	52.8557	79.7788	94.9974	94.9939	97.5594	99.8471
% Inhibition		97.7424	95.35	90.2136	53.589	47.1443	20.2212	5.00255	5.00611	2.44059	0.152905
Concentration		1000	500	250	125	62.5	31.25	15.625	7.8125	3.90625	1.95312	uM

## Sheet: Compile AFM
Concentration uM	I	II	III
1000	2.92224	0.930421	2.25764
500	4.54545	0.728155	4.65002
250	10.2703	24.1459	9.78639
125	47.1868	26.6513	46.411
62.5	51.526	72.0126	52.8557
31.25	78.3626	76.595	79.7788
15.625	95.46	98.6464	94.9974
7.8125	95.7108	98.646	94.9939
3.90625	98.8095	99.7877	97.5594
1.95312	98.3713	98.3051	99.8471
EC 50	85.7679	89.4307	81.8
Average	85.6662
SD	3.81637
