# Supplementary material for: L-Canavanine potentiates the cytotoxicity of doxorubicin and cisplatin in arginine deprived human cancer cells
Source: PeerJ. 2016 Jan 7;4:e1542. doi: 10.7717/peerj.1542 (PMC4734457; doi:10.7717/peerj.1542)
Supplement: Supplemental Information 1 — L-Canavanine (L-CAV) was combined with doxorubicine (DOX) or cisplatin (CIS) and then tested against several human cancer cells: human cervical cancer (HeLa), colon cancer (Caco-2), pancreatic cancer cell (MIA PaCa-2 and Bx-PC3), and hepatocellular carcinoma (Hep G2 and SK-Hep-1) in arginine free media (AFM). Cytotoxicity of a single drug was also examined in arginine rich media (ARM). Three types of constant ratio combinations were employed, those are combination based on IC50 of each drug (IC50 : IC50), IC70 of L-CAV and IC30 of drug (IC70 : IC30) and an extra combination to understand whether the combination works in L-CAV dose-dependent manner. Analysis of combination interaction was determined based on combination index (CI) method. Dose reduction index (DRI) was determined to identify the fold number or ratio between the concentration of drug alone and the reduced concentration of the drug in combination in which it is an important issue in clinical level. [file peerj-04-1542-s001.zip › Tabel 1/BxPC-3/Tabel 1 DOX alone in BxPC-3 (ARM).xls]

## Sheet: Rep 1
Sample :	Doxorubicin
Media :	ARM
FBS :	dialysed 5%
Cell :	Bax Pc3
	0.105	0.065	0.115	0.065	0.108	0.054	0.125	0.057	0.124	0.055	0.152	0.085
SAMPLE 1	0.084	0.147	0.19	0.168	0.284	0.267	0.371	0.596	0.698	0.621	0.676	0.081
SAMPLE 2	0.064	0.13	0.182	0.163	0.23	0.253	0.358	0.565	0.673	0.613	0.676	0.064
SAMPLE 3	0.066	0.122	0.176	0.147	0.221	0.251	0.35	0.565	0.629	0.612	0.687	0.059
		0.133	0.182667	0.159333	0.245	0.257	0.359667	0.575333	0.666667	0.615333	0.679667
CELLS	0.083	0.714	0.663	0.368	0.681	0.678	0.683	0.672	0.669	0.661	0.704	0.058
SAMPLE CONTROL	0.061	0.124	0.119	0.116	0.113	0.117	0.117	0.101	0.109	0.103	0.102	0.064
MEDIUM	0.064	0.126	0.114	0.117	0.045	0.124	0.1	0.125	0.1	0.122	0.121	0.074
	0.056	0.089	0.06	0.084	0.06	0.069	0.06	0.073	0.062	0.079	0.061	0.141
Samples - control		0.009	0.0636667	0.0433333	0.132	0.14	0.242667	0.474333	0.557667	0.512333	0.577667
Cells-control		0.588	0.549	0.251	0.636	0.554	0.583	0.547	0.569	0.539	0.583
% Viability		1.53061	11.5968	17.2643	20.7547	25.2708	41.6238	86.7154	98.0082	95.0526	99.0852
% Inhibition		98.4694	88.4032	82.7357	79.2453	74.7292	58.3762	13.2846	1.9918	4.94743	0.914808
Concentration		172.4	86.2	43.1	21.55	10.775	5.3875	2.69375	1.34688	0.673438	0.336719	uM

## Sheet: Rep 2
Sample :	Doxorubicin
Media :	ARM
FBS :	dialysed 5%
Cell :	Bax Pc3
	0.11	0.066	0.116	0.054	0.124	0.063	0.138	0.068	0.133	0.081	0.12	0.089
SAMPLE 1	0.08	0.149	0.23	0.242	0.339	0.326	0.422	0.587	0.702	0.658	0.707	0.074
SAMPLE 2	0.078	0.14	0.208	0.257	0.312	0.316	0.384	0.571	0.645	0.654	0.792	0.074
SAMPLE 3	0.076	0.154	0.192	0.245	0.307	0.325	0.378	0.551	0.62	0.665	0.707	0.059
		0.147667	0.21	0.248	0.319333	0.322333	0.394667	0.569667	0.655667	0.659	0.735333
CELLS	0.065	0.696	0.7	0.684	0.708	0.697	0.709	0.685	0.7	0.693	0.737	0.061
SAMPLE CONTROL	0.065	0.112	0.12	0.108	0.117	0.106	0.123	0.116	0.115	0.103	0.118	0.057
MEDIUM	0.062	0.113	0.121	0.131	0.112	0.122	0.107	0.11	0.117	0.134	0.116	0.068
	0.058	0.072	0.056	0.072	0.065	0.074	0.06	0.072	0.054	0.074	0.061	0.072
Samples - control		0.0356667	0.09	0.14	0.202333	0.216333	0.271667	0.453667	0.540667	0.556	0.617333
Cells-control		0.583	0.579	0.553	0.596	0.575	0.602	0.575	0.583	0.559	0.621
% Viability		6.11778	15.544	25.3165	33.9485	37.6232	45.1274	78.8986	92.7387	99.4633	99.4096
% Inhibition		93.8822	84.456	74.6835	66.0515	62.3768	54.8726	21.1014	7.26129	0.536673	0.590446
Concentration		172.4	86.2	43.1	21.55	10.775	5.3875	2.69375	1.34688	0.673438	0.336719	uM

## Sheet: Rep 3
Sample :	Doxorubicin
Media :	ARM
FBS :	dialysed 5%
Cell :	Bax Pc3
	0.117	0.058	0.121	0.066	0.119	0.066	0.119	0.072	0.145	0.089	0.137	0.097
SAMPLE 1	0.1	0.145	0.213	0.213	0.258	0.283	0.378	0.418	0.565	0.654	0.698	0.081
SAMPLE 2	0.082	0.153	0.211	0.222	0.223	0.253	0.312	0.428	0.465	0.689	0.563	0.076
SAMPLE 3	0.07	0.145	0.151	0.112	0.213	0.278	0.352	0.473	0.648	0.678	0.574	0.068
		0.147667	0.191667	0.182333	0.231333	0.271333	0.347333	0.439667	0.559333	0.673667	0.611667
CELLS	0.071	0.565	0.653	0.572	0.672	0.673	0.584	0.673	0.563	0.694	0.653	0.074
SAMPLE CONTROL	0.066	0.134	0.135	0.113	0.123	0.098	0.112	0.11	0.123	0.114	0.114	0.064
MEDIUM	0.071	0.107	0.115	0.12	0.118	0.118	0.121	0.124	0.108	0.113	0.136	0.076
	0.06	0.067	0.061	0.068	0.062	0.069	0.058	0.074	0.063	0.085	0.057	0.079
Samples - control		0.0136667	0.0566667	0.0693333	0.108333	0.173333	0.235333	0.329667	0.436333	0.559667	0.497667
Cells-control		0.458	0.538	0.452	0.554	0.555	0.463	0.549	0.455	0.581	0.517
% Viability		2.98399	10.5328	15.3392	19.5548	31.2312	50.8279	60.0486	95.8974	96.3282	96.2605
% Inhibition		97.016	89.4672	84.6608	80.4452	68.7688	49.1721	39.9514	4.10256	3.67183	3.73952
Concentration		172.4	86.2	43.1	21.55	10.775	5.3875	2.69375	1.34688	0.673438	0.336719	uM

## Sheet: Compile
Concentration (uM)	I	II	III
172.4	1.53061	6.11778	2.87382
86.2	11.5968	15.544	10.8299
43.1	17.2643	25.3165	15.8924
21.55	20.7547	33.9485	19.9724
10.775	25.2708	37.6232	30.9002
5.3875	41.6238	45.1274	50.6722
2.69375	86.7154	78.8986	60.8829
1.34688	98.0082	92.7387	95.9993
0.673438	95.0526	99.4633	96.9922
0.336719	99.0852	99.4096	96.7882
EC50	4.5485	4.5999	5.871
Average	5.00647
SD	0.749149
