# Supplementary material for: L-Canavanine potentiates the cytotoxicity of doxorubicin and cisplatin in arginine deprived human cancer cells
Source: PeerJ. 2016 Jan 7;4:e1542. doi: 10.7717/peerj.1542 (PMC4734457; doi:10.7717/peerj.1542)
Supplement: Supplemental Information 1 — L-Canavanine (L-CAV) was combined with doxorubicine (DOX) or cisplatin (CIS) and then tested against several human cancer cells: human cervical cancer (HeLa), colon cancer (Caco-2), pancreatic cancer cell (MIA PaCa-2 and Bx-PC3), and hepatocellular carcinoma (Hep G2 and SK-Hep-1) in arginine free media (AFM). Cytotoxicity of a single drug was also examined in arginine rich media (ARM). Three types of constant ratio combinations were employed, those are combination based on IC50 of each drug (IC50 : IC50), IC70 of L-CAV and IC30 of drug (IC70 : IC30) and an extra combination to understand whether the combination works in L-CAV dose-dependent manner. Analysis of combination interaction was determined based on combination index (CI) method. Dose reduction index (DRI) was determined to identify the fold number or ratio between the concentration of drug alone and the reduced concentration of the drug in combination in which it is an important issue in clinical level. [file peerj-04-1542-s001.zip › Tabel 1/Caco/Tabel 1 DOX alone in Caco (AFM).xls]

## Sheet: Rep 1
Sample :	Doxorubicin
Media :	AFM
FBS :	dialysed 5%
Cell :	Caco-2
	0.093	0.059	0.103	0.06	0.116	0.059	0.105	0.058	0.123	0.061	0.088	0.07
SAMPLE 1	0.078	0.143	0.163	0.228	0.31	0.488	0.627	0.638	0.66	0.71	0.68	0.088
SAMPLE 2	0.067	0.144	0.153	0.195	0.331	0.52	0.703	0.731	0.7	0.745	0.766	0.076
SAMPLE 3	0.065	0.136	0.18	0.193	0.277	0.573	0.656	0.654	0.642	0.717	0.693	0.067
		0.141	0.165333	0.205333	0.306	0.527	0.662	0.674333	0.667333	0.724	0.713
CELLS	0.064	0.586	0.636	0.744	0.702	0.744	0.721	0.7	0.73	0.706	0.75	0.075
SAMPLE CONTROL	0.079	0.124	0.136	0.11	0.113	0.128	0.102	0.113	0.108	0.124	0.148	0.07
MEDIUM	0.059	0.137	0.135	0.128	0.125	0.123	0.117	0.123	0.126	0.1	0.142	0.115
	0.053	0.092	0.092	0.123	0.158	0.066	0.067	0.06	0.067	0.069	0.096	0.077
Samples - control		0.017	0.0293333	0.0953333	0.193	0.399	0.56	0.561333	0.559333	0.6	0.565
Cells-control		0.449	0.501	0.616	0.577	0.621	0.604	0.577	0.604	0.606	0.608
% Viability		3.78619	5.85496	15.4762	33.4489	64.2512	92.7152	97.2848	92.6049	99.0099	92.9276
% Inhibition		96.2138	94.145	84.5238	66.5511	35.7488	7.28477	2.71519	7.39514	0.990099	7.07237
Concentration		344.8	172.4	86.2	43.1	21.55	10.775	5.3875	2.69375	1.34688	0.673438	uM

## Sheet: Rep 2
Sample :	Doxorubicin
Media :	AFM
FBS :	dialysed 5%
Cell :	Caco-2
	0.114	0.057	0.114	0.066	0.122	0.061	0.125	0.082	0.14	0.089	0.171	0.082
SAMPLE 1	0.09	0.123	0.179	0.168	0.369	0.465	0.632	0.6	0.652	0.605	0.677	0.094
SAMPLE 2	0.076	0.1	0.156	0.173	0.338	0.437	0.63	0.592	0.605	0.602	0.681	0.071
SAMPLE 3	0.069	0.108	0.139	0.165	0.314	0.472	0.597	0.579	0.566	0.554	0.61	0.067
		0.110333	0.158	0.168667	0.340333	0.458	0.619667	0.590333	0.607667	0.587	0.656
CELLS	0.064	0.613	0.599	0.598	0.619	0.627	0.639	0.598	0.681	0.643	0.705	0.077
SAMPLE CONTROL	0.061	0.099	0.109	0.101	0.117	0.108	0.122	0.113	0.117	0.112	0.138	0.075
MEDIUM	0.06	0.113	0.117	0.122	0.128	0.125	0.113	0.116	0.128	0.13	0.144	0.08
	0.057	0.074	0.057	0.073	0.063	0.071	0.066	0.081	0.068	0.085	0.067	0.082
Samples - control		0.0113333	0.049	0.0676667	0.223333	0.35	0.497667	0.477333	0.490667	0.475	0.518
Cells-control		0.5	0.482	0.476	0.491	0.502	0.526	0.482	0.553	0.513	0.561
% Viability		2.26667	10.166	14.2157	45.4854	69.7211	94.6134	99.0318	88.7281	92.5926	92.3351
% Inhibition		97.7333	89.834	85.7843	54.5146	30.2789	5.38657	0.968188	11.2719	7.40741	7.66488
Concentration		344.8	172.4	86.2	43.1	21.55	10.775	5.3875	2.69375	1.34688	0.673438	uM

## Sheet: Rep 3
Sample :	Doxorubicin
Media :	AFM
FBS :	dialysed 5%
Cell :	Caco-2
	0.114	0.057	0.114	0.066	0.122	0.061	0.125	0.082	0.14	0.089	0.171	0.082
SAMPLE 1	0.09	0.123	0.165	0.188	0.425	0.523	0.512	0.616	0.752	0.682	0.762	0.094
SAMPLE 2	0.076	0.106	0.152	0.193	0.397	0.409	0.533	0.492	0.608	0.602	0.534	0.071
SAMPLE 3	0.069	0.108	0.124	0.19	0.365	0.459	0.537	0.479	0.568	0.504	0.689	0.067
		0.112333	0.147	0.190333	0.395667	0.463667	0.527333	0.529	0.642667	0.596	0.661667
CELLS	0.064	0.587	0.575	0.573	0.623	0.636	0.624	0.597	0.691	0.662	0.723	0.077
SAMPLE CONTROL	0.061	0.104	0.121	0.142	0.121	0.102	0.132	0.118	0.128	0.125	0.138	0.075
MEDIUM	0.06	0.114	0.121	0.142	0.132	0.126	0.132	0.118	0.137	0.167	0.153	0.08
	0.057	0.074	0.057	0.073	0.063	0.071	0.066	0.081	0.068	0.085	0.067	0.082
Samples - control		0.00833333	0.026	0.0483333	0.274667	0.361667	0.395333	0.411	0.514667	0.471	0.523667
Cells-control		0.473	0.454	0.431	0.491	0.51	0.492	0.479	0.554	0.495	0.57
% Viability		1.7618	5.72687	11.2142	55.9403	70.915	80.3523	85.8038	92.9001	95.1515	91.8713
% Inhibition		98.2382	94.2731	88.7858	44.0597	29.085	19.6477	14.1962	7.09988	4.84848	8.12865
Concentration		344.8	172.4	86.2	43.1	21.55	10.775	5.3875	2.69375	1.34688	0.673438	uM

## Sheet: Compile
Concentration (uM)	I	II	III
344.8	3.78619	2.26667	1.7618
172.4	5.85496	10.166	5.72687
86.2	15.4762	14.2157	11.2142
43.1	33.4489	45.4854	55.9403
21.55	64.2512	69.7211	70.915
10.775	92.7152	94.6134	80.3523
5.3875	97.2848	99.0318	85.8038
2.69375	92.6049	88.7281	92.9001
1.34688	99.0099	92.5926	95.1515
0.673438	92.9276	92.3351	91.8713
EC50	30.1414	38.1984	36.41
Average	34.9166
SD	5.69716
