# Supplementary material for: L-Canavanine potentiates the cytotoxicity of doxorubicin and cisplatin in arginine deprived human cancer cells
Source: PeerJ. 2016 Jan 7;4:e1542. doi: 10.7717/peerj.1542 (PMC4734457; doi:10.7717/peerj.1542)
Supplement: Supplemental Information 1 — L-Canavanine (L-CAV) was combined with doxorubicine (DOX) or cisplatin (CIS) and then tested against several human cancer cells: human cervical cancer (HeLa), colon cancer (Caco-2), pancreatic cancer cell (MIA PaCa-2 and Bx-PC3), and hepatocellular carcinoma (Hep G2 and SK-Hep-1) in arginine free media (AFM). Cytotoxicity of a single drug was also examined in arginine rich media (ARM). Three types of constant ratio combinations were employed, those are combination based on IC50 of each drug (IC50 : IC50), IC70 of L-CAV and IC30 of drug (IC70 : IC30) and an extra combination to understand whether the combination works in L-CAV dose-dependent manner. Analysis of combination interaction was determined based on combination index (CI) method. Dose reduction index (DRI) was determined to identify the fold number or ratio between the concentration of drug alone and the reduced concentration of the drug in combination in which it is an important issue in clinical level. [file peerj-04-1542-s001.zip › Tabel 1/Caco/Tabel 1 CIS alone in Caco (AFM).xls]

## Sheet: Rep 1.
Sample :	Cisplatin
Media :	AFM
FBS :	dialysed 5%
Cell :	Caco-2
	0.112	0.058	0.113	0.065	0.112	0.061	0.118	0.063	0.128	0.079	0.157	0.08
SAMPLE 1	0.092	0.129	0.132	0.114	0.259	0.376	0.409	0.408	0.45	0.421	0.429	0.075
SAMPLE 2	0.082	0.117	0.142	0.1	0.282	0.384	0.453	0.407	0.467	0.409	0.426	0.073
SAMPLE 3	0.067	0.118	0.133	0.113	0.248	0.386	0.409	0.391	0.457	0.412	0.44	0.058
		0.121333	0.135667	0.109	0.263	0.382	0.423667	0.402	0.458	0.414	0.431667
CELLS	0.066	0.418	0.454	0.433	0.442	0.479	0.467	0.438	0.457	0.431	0.432	0.063
SAMPLE CONTROL	0.064	0.101	0.11	0.098	0.111	0.101	0.114	0.118	0.132	0.112	0.121	0.064
MEDIUM	0.061	0.12	0.116	0.122	0.126	0.119	0.099	0.121	0.105	0.124	0.12	0.064
	0.059	0.075	0.056	0.075	0.057	0.07	0.059	0.07	0.066	0.074	0.057	0.069
Samples - control		0.0203333	0.0256667	0.011	0.152	0.281	0.309667	0.284	0.326	0.302	0.310667
Cells-control		0.298	0.338	0.311	0.316	0.36	0.368	0.317	0.352	0.307	0.312
% Viability		6.82327	7.59369	3.53698	48.1013	78.0556	84.1486	89.5899	92.6136	98.3713	99.5726
% Inhibition		93.1767	92.4063	96.463	51.8987	21.9444	15.8514	10.4101	7.38636	1.62866	0.42735
Concentration		1000	500	250	125	62.5	31.25	15.625	7.8125	3.90625	1.95312	uM

## Sheet: Rep 2.
Sample :	Cisplatin
Media :	AFM
FBS :	dialysed 5%
Cell :	Caco-2
	0.104	0.064	0.11	0.062	0.116	0.062	0.109	0.054	0.114	0.063	0.127	0.06
SAMPLE 1	0.07	0.116	0.138	0.122	0.306	0.345	0.367	0.356	0.445	0.407	0.489	0.073
SAMPLE 2	0.069	0.127	0.121	0.123	0.307	0.35	0.387	0.369	0.432	0.407	0.468	0.065
SAMPLE 3	0.066	0.109	0.119	0.119	0.307	0.34	0.376	0.354	0.455	0.38	0.387	0.057
		0.117333	0.126	0.121333	0.306667	0.345	0.376667	0.359667	0.444	0.398	0.448
CELLS	0.061	0.405	0.387	0.377	0.483	0.484	0.481	0.384	0.459	0.406	0.417	0.056
SAMPLE CONTROL	0.061	0.11	0.112	0.104	0.104	0.104	0.12	0.111	0.118	0.119	0.138	0.071
MEDIUM	0.062	0.128	0.116	0.119	0.123	0.119	0.113	0.114	0.126	0.118	0.105	0.066
	0.058	0.084	0.056	0.075	0.056	0.075	0.054	0.065	0.056	0.069	0.061	0.067
Samples - control		0.00733333	0.014	0.0173333	0.202667	0.241	0.256667	0.248667	0.326	0.279	0.31
Cells-control		0.277	0.271	0.258	0.36	0.365	0.368	0.27	0.333	0.288	0.312
% Viability		2.64741	5.16605	6.71835	56.2963	66.0274	69.7464	92.0988	97.8979	96.875	99.359
% Inhibition		97.3526	94.8339	93.2817	43.7037	33.9726	30.2536	7.90123	2.1021	3.125	0.641026
Concentration		1000	500	250	125	62.5	31.25	15.625	7.8125	3.90625	1.95312	uM

## Sheet: Rep.3
Sample :	Cisplatin
Media :	AFM
FBS :	dialysed 5%
Cell :	Caco-2
	0.114	0.072	0.129	0.065	0.115	0.064	0.103	0.084	0.151	0.077	0.167	0.097
SAMPLE 1	0.079	0.106	0.142	0.151	0.205	0.168	0.237	0.297	0.311	0.356	0.442	0.079
SAMPLE 2	0.08	0.085	0.154	0.161	0.239	0.169	0.193	0.292	0.351	0.36	0.435	0.072
SAMPLE 3	0.075	0.11	0.126	0.138	0.243	0.165	0.171	0.296	0.31	0.388	0.417	0.067
		0.100333	0.140667	0.15	0.229	0.167333	0.200333	0.295	0.324	0.368	0.431333
CELLS	0.064	0.347	0.362	0.345	0.348	0.203	0.286	0.325	0.339	0.492	0.407	0.064
SAMPLE CONTROL	0.065	0.093	0.11	0.117	0.125	0.122	0.116	0.122	0.117	0.101	0.134	0.069
MEDIUM	0.063	0.109	0.118	0.112	0.111	0.111	0.121	0.11	0.124	0.223	0.095	0.069
	0.055	0.066	0.068	0.072	0.062	0.065	0.056	0.066	0.062	0.083	0.104	0.067
Samples - control		0.00733333	0.0306667	0.033	0.104	0.0453333	0.0843333	0.173	0.207	0.267	0.297333
Cells-control		0.238	0.244	0.233	0.237	0.092	0.165	0.215	0.215	0.269	0.312
% Viability		3.08123	12.5683	14.1631	43.8819	49.2754	51.1111	80.4651	96.2791	99.2565	95.2991
% Inhibition		96.9188	87.4317	85.8369	56.1181	50.7246	48.8889	19.5349	3.72093	0.743494	4.70085
Concentration		1000	500	250	125	62.5	31.25	15.625	7.8125	3.90625	1.95312	uM

## Sheet: Compile
Concentration (uM)	I	II	III
1000	6.82327	2.64741	3.08123
500	7.59369	5.16605	12.5683
250	3.53698	6.71835	14.1631
125	48.1013	56.2963	43.8819
62.5	78.0556	66.0274	49.2754
31.25	84.1486	69.7464	51.1111
15.625	89.5899	92.0988	80.4651
7.8125	92.6136	97.8979	96.2791
3.90625	98.3713	96.875	99.2565
1.95312	99.5726	99.359	95.2991
EC50	115.973	113.747	59.41
Average	96.3767
SD	32.0334
