# Supplementary material for: L-Canavanine potentiates the cytotoxicity of doxorubicin and cisplatin in arginine deprived human cancer cells
Source: PeerJ. 2016 Jan 7;4:e1542. doi: 10.7717/peerj.1542 (PMC4734457; doi:10.7717/peerj.1542)
Supplement: Supplemental Information 1 — L-Canavanine (L-CAV) was combined with doxorubicine (DOX) or cisplatin (CIS) and then tested against several human cancer cells: human cervical cancer (HeLa), colon cancer (Caco-2), pancreatic cancer cell (MIA PaCa-2 and Bx-PC3), and hepatocellular carcinoma (Hep G2 and SK-Hep-1) in arginine free media (AFM). Cytotoxicity of a single drug was also examined in arginine rich media (ARM). Three types of constant ratio combinations were employed, those are combination based on IC50 of each drug (IC50 : IC50), IC70 of L-CAV and IC30 of drug (IC70 : IC30) and an extra combination to understand whether the combination works in L-CAV dose-dependent manner. Analysis of combination interaction was determined based on combination index (CI) method. Dose reduction index (DRI) was determined to identify the fold number or ratio between the concentration of drug alone and the reduced concentration of the drug in combination in which it is an important issue in clinical level. [file peerj-04-1542-s001.zip › Tabel 1/Caco/Tabel 1 DOX alone in Caco (ARM).xls]

## Sheet: Rep 1
Sample :	L-Cav IC5 and Doxorubicin
Media :	ARM
FBS :	dialysed 5%
Cell :	Caco-2
	0.109	0.067	0.127	0.068	0.116	0.078	0.116	0.071	0.141	0.088	0.134	0.124
SAMPLE 1	0.096	0.143	0.142	0.272	0.408	0.492	0.601	0.744	0.794	0.85	0.819	0.607
SAMPLE 2	0.073	0.122	0.124	0.242	0.354	0.435	0.625	0.697	0.774	0.874	0.829	0.608
SAMPLE 3	0.071	0.12	0.12	0.158	0.252	0.445	0.605	0.559	0.534	0.675	0.879	0.608
		0.128333	0.128667	0.224	0.338	0.457333	0.610333	0.666667	0.700667	0.799667	0.842333	0.607667
CELLS	0.074	0.452	0.447	0.521	0.615	0.689	0.693	0.691	0.817	0.874	0.937	0.606
SAMPLE CONTROL	0.068	0.112	0.104	0.119	0.11	0.128	0.111	0.122	0.121	0.123	0.13	0.154
MEDIUM	0.057	0.121	0.124	0.117	0.116	0.119	0.119	0.12	0.125	0.126	0.133	0.15
	0.061	0.077	0.066	0.059	0.075	0.061	0.063	0.061	0.072	0.066	0.095	0.063
Samples - control		0.0163333	0.0246667	0.105	0.228	0.329333	0.499333	0.544667	0.579667	0.676667	0.712333	0.453667
Cells-control		0.331	0.323	0.404	0.499	0.57	0.574	0.571	0.692	0.748	0.804	0.456
% Viability		4.93454	7.63674	25.9901	45.6914	57.7778	86.9919	95.3882	83.7669	90.4635	88.5987	99.4883
% Inhibition		95.0655	92.3633	74.0099	54.3086	42.2222	13.0081	4.61179	16.2331	9.53654	11.4013	0.511696
Concentration		344.8	172.4	86.2	43.1	21.55	10.775	5.3875	2.69375	1.34688	0.673438	0.336719

## Sheet: Rep 2
Sample :	L-Cav IC5 and Doxorubicin
Media :	ARM
FBS :	dialysed 5%
Cell :	Caco-2
	0.114	0.063	0.117	0.064	0.112	0.059	0.115	0.07	0.119	0.08	0.156	0.088
SAMPLE 1	0.102	0.197	0.261	0.262	0.494	0.382	0.582	0.567	0.698	0.598	0.591	0.582
SAMPLE 2	0.079	0.209	0.26	0.254	0.427	0.454	0.576	0.612	0.665	0.599	0.597	0.501
SAMPLE 3	0.068	0.225	0.26	0.233	0.343	0.405	0.507	0.582	0.698	0.599	0.593	0.512
		0.210333	0.260333	0.249667	0.421333	0.413667	0.555	0.587	0.687	0.598667	0.593667	0.531667
CELLS	0.066	0.738	0.702	0.772	0.796	0.682	0.698	0.631	0.715	0.708	0.64	0.578
SAMPLE CONTROL	0.065	0.174	0.186	0.129	0.13	0.134	0.118	0.126	0.143	0.118	0.127	0.121
MEDIUM	0.06	0.124	0.134	0.128	0.139	0.138	0.112	0.137	0.126	0.146	0.122	0.132
	0.06	0.075	0.056	0.07	0.059	0.064	0.056	0.072	0.057	0.078	0.067	0.076
Samples - control		0.0363333	0.0743333	0.120667	0.291333	0.279667	0.437	0.461	0.544	0.480667	0.466667	0.410667
Cells-control		0.614	0.568	0.644	0.657	0.544	0.586	0.494	0.589	0.562	0.518	0.446
% Viability		5.91748	13.0869	18.7371	44.343	51.4093	74.5734	93.3198	92.3599	85.5279	90.0901	92.0777
% Inhibition		94.0825	86.9131	81.2629	55.657	48.5907	25.4266	6.68016	7.64007	14.4721	9.90991	7.92227
Concentration		344.8	172.4	86.2	43.1	21.55	10.775	5.3875	2.69375	1.34688	0.673438	0.336719

## Sheet: Rep 3
Sample :	L-Cav IC5 and Doxorubicin
Media :	ARM
FBS :	dialysed 5%
Cell :	Caco-2
	0.109	0.067	0.127	0.068	0.116	0.078	0.116	0.071	0.141	0.088	0.134	0.124
SAMPLE 1	0.096	0.134	0.132	0.245	0.432	0.402	0.376	0.734	0.774	0.789	0.707	0.608
SAMPLE 2	0.073	0.132	0.213	0.271	0.405	0.436	0.523	0.774	0.782	0.769	0.601	0.612
SAMPLE 3	0.071	0.112	0.156	0.186	0.405	0.487	0.457	0.534	0.672	0.789	0.609	0.602
		0.126	0.167	0.234	0.414	0.441667	0.452	0.680667	0.742667	0.782333	0.639	0.607333
CELLS	0.074	0.523	0.541	0.612	0.687	0.732	0.542	0.721	0.782	0.782	0.672	0.634
SAMPLE CONTROL	0.068	0.112	0.121	0.132	0.127	0.113	0.132	0.121	0.121	0.144	0.153	0.123
MEDIUM	0.057	0.112	0.118	0.112	0.132	0.117	0.113	0.116	0.118	0.121	0.143	0.123
	0.061	0.066	0.059	0.075	0.061	0.063	0.061	0.072	0.066	0.095	0.063	0.063
Samples - control		0.014	0.046	0.102	0.287	0.328667	0.32	0.559667	0.621667	0.638333	0.486	0.484333
Cells-control		0.411	0.423	0.5	0.555	0.615	0.429	0.605	0.664	0.661	0.529	0.511
% Viability		3.40633	10.8747	20.4	51.7117	53.4417	74.5921	92.5069	93.6245	96.5709	91.8715	94.7815
% Inhibition		96.5937	89.1253	79.6	48.2883	46.5583	25.4079	7.49311	6.3755	3.42915	8.12854	5.21853
Concentration		344.8	172.4	86.2	43.1	21.55	10.775	5.3875	2.69375	1.34688	0.673438	0.336719

## Sheet: Compile
Concentration uM	I	II	III
344.8	4.93454	5.91748	3.40633
172.4	7.63674	13.0869	10.8747
86.2	25.9901	18.7371	20.4
43.1	45.6914	44.343	51.7117
21.55	57.7778	51.4093	53.4417
10.775	86.9919	74.5734	74.5921
5.3875	95.3882	93.3198	92.5069
2.69375	83.7669	92.3599	93.6245
1.34688	90.4635	85.5279	96.5709
0.673438	88.5987	90.0901	91.8715
0.336719	99.4883	92.0777	94.7815
EC50	39.232	30.4232	30.99
Average	33.5484
SD	4.93029
