# Supplementary material for: L-Canavanine potentiates the cytotoxicity of doxorubicin and cisplatin in arginine deprived human cancer cells
Source: PeerJ. 2016 Jan 7;4:e1542. doi: 10.7717/peerj.1542 (PMC4734457; doi:10.7717/peerj.1542)
Supplement: Supplemental Information 1 — L-Canavanine (L-CAV) was combined with doxorubicine (DOX) or cisplatin (CIS) and then tested against several human cancer cells: human cervical cancer (HeLa), colon cancer (Caco-2), pancreatic cancer cell (MIA PaCa-2 and Bx-PC3), and hepatocellular carcinoma (Hep G2 and SK-Hep-1) in arginine free media (AFM). Cytotoxicity of a single drug was also examined in arginine rich media (ARM). Three types of constant ratio combinations were employed, those are combination based on IC50 of each drug (IC50 : IC50), IC70 of L-CAV and IC30 of drug (IC70 : IC30) and an extra combination to understand whether the combination works in L-CAV dose-dependent manner. Analysis of combination interaction was determined based on combination index (CI) method. Dose reduction index (DRI) was determined to identify the fold number or ratio between the concentration of drug alone and the reduced concentration of the drug in combination in which it is an important issue in clinical level. [file peerj-04-1542-s001.zip › Tabel 1/Caco/Tabel 1 CIS alone in Caco (ARM).xls]

## Sheet: Rep 1
Sample :	Cisplatin
Media :	ARM (DMEM)
FBS :	dialysed 5%
Cell :	Caco-2
	0.117	0.068	0.106	0.058	0.112	0.061	0.118	0.069	0.13	0.071	0.133	0.064
SAMPLE 1	0.081	0.107	0.156	0.175	0.197	0.196	0.299	0.299	0.341	0.387	0.473	0.563
SAMPLE 2	0.074	0.11	0.176	0.173	0.192	0.192	0.293	0.299	0.352	0.451	0.492	0.543
SAMPLE 3	0.073	0.099	0.164	0.198	0.184	0.199	0.299	0.298	0.359	0.388	0.486	0.503
		0.105333	0.165333	0.182	0.191	0.195667	0.297	0.298667	0.350667	0.408667	0.483667	0.536333
CELLS	0.079	0.462	0.395	0.394	0.301	0.304	0.331	0.345	0.342	0.441	0.479	0.562
SAMPLE CONTROL	0.072	0.104	0.116	0.106	0.109	0.102	0.104	0.104	0.119	0.121	0.164	0.123
MEDIUM	0.059	0.219	0.162	0.137	0.119	0.129	0.115	0.126	0.101	0.134	0.124	0.122
	0.084	0.081	0.073	0.097	0.129	0.069	0.061	0.077	0.066	0.107	0.08	0.074
Samples - control		0.00133333	0.0493333	0.076	0.082	0.0936667	0.193	0.194667	0.231667	0.287667	0.319667	0.413333
Cells-control		0.243	0.233	0.257	0.182	0.175	0.216	0.219	0.241	0.307	0.355	0.44
% Viability		0.548697	21.1731	29.572	45.0549	53.5238	89.3519	88.8889	96.1272	93.7025	90.0469	93.9394
% Inhibition		99.4513	78.8269	70.428	54.9451	46.4762	10.6481	11.1111	3.87275	6.2975	9.95305	6.06061
Concentration		1000	500	250	125	62.5	31.25	15.625	7.8125	3.90625	1.95312	0.976562	uM

## Sheet: Rep 2
Sample :	Cisplatin
Media :	ARM (DMEM)
FBS :	dialysed 5%
Cell :	Caco-2
	0.126	0.064	0.12	0.055	0.118	0.067	0.124	0.064	0.127	0.078	0.138	0.096
SAMPLE 1	0.089	0.142	0.152	0.346	0.38	0.485	0.635	0.593	0.694	0.747	0.707	0.738
SAMPLE 2	0.076	0.129	0.146	0.274	0.348	0.316	0.609	0.592	0.652	0.729	0.701	0.653
SAMPLE 3	0.073	0.137	0.137	0.177	0.267	0.285	0.602	0.596	0.674	0.699	0.703	0.651
		0.136	0.145	0.265667	0.331667	0.362	0.615333	0.593667	0.673333	0.725	0.703667	0.680667
CELLS	0.071	0.633	0.738	0.712	0.677	0.6877	0.739	0.702	0.769	0.761	0.782	0.703
SAMPLE CONTROL	0.065	0.121	0.114	0.123	0.111	0.127	0.115	0.135	0.117	0.123	0.11	0.141
MEDIUM	0.06	0.117	0.116	0.129	0.133	0.125	0.132	0.131	0.14	0.114	0.137	0.121
	0.061	0.07	0.07	0.056	0.071	0.059	0.069	0.062	0.072	0.062	0.084	0.066
Samples - control		0.015	0.031	0.142667	0.220667	0.235	0.500333	0.458667	0.556333	0.602	0.593667	0.539667
Cells-control		0.516	0.622	0.583	0.544	0.5627	0.607	0.571	0.629	0.647	0.645	0.582
% Viability		2.90698	4.98392	24.4711	40.5637	41.7629	82.4272	80.3269	88.4473	93.0448	92.0413	92.7262
% Inhibition		97.093	95.0161	75.5289	59.4363	58.2371	17.5728	19.6731	11.5527	6.95518	7.95866	7.27377
Concentration		1000	500	250	125	62.5	31.25	15.625	7.8125	3.90625	1.95312	0.976562	uM

## Sheet: Rep 3
Sample :	Cisplatin
Media :	ARM (DMEM)
FBS :	dialysed 5%
Cell :	Caco-2
	0.113	0.073	0.094	0.066	0.111	0.056	0.114	0.067	0.136	0.082	0.142	0.091
SAMPLE 1	0.096	0.113	0.213	0.272	0.373	0.461	0.529	0.608	0.567	0.591	0.627	0.683
SAMPLE 2	0.087	0.117	0.201	0.288	0.343	0.455	0.528	0.574	0.565	0.572	0.644	0.624
SAMPLE 3	0.068	0.101	0.212	0.255	0.378	0.562	0.525	0.641	0.575	0.553	0.593	0.623
		0.110333	0.208667	0.271667	0.364667	0.492667	0.527333	0.607667	0.569	0.572	0.621333	0.643333
CELLS	0.064	0.674	0.695	0.698	0.636	0.699	0.614	0.623	0.586	0.608	0.64	0.635
SAMPLE CONTROL	0.062	0.109	0.122	0.109	0.124	0.105	0.125	0.121	0.128	0.113	0.047	0.056
MEDIUM	0.059	0.114	0.116	0.123	0.122	0.127	0.108	0.119	0.134	0.121	0.037	0.038
	0.053	0.064	0.06	0.066	0.063	0.066	0.057	0.067	0.062	0.073	0.062	0.062
Samples - control		0.00133333	0.0866667	0.162667	0.240667	0.387667	0.402333	0.486667	0.441	0.459	0.574333	0.587333
Cells-control		0.56	0.579	0.575	0.514	0.572	0.506	0.504	0.452	0.487	0.603	0.597
% Viability		0.238095	14.9683	28.2899	46.8223	67.7739	79.5125	96.5608	97.5664	94.2505	95.246	98.3808
% Inhibition		99.7619	85.0317	71.7101	53.1777	32.2261	20.4875	3.43915	2.43363	5.74949	4.75401	1.61921
Concentration		1000	500	250	125	62.5	31.25	15.625	7.8125	3.90625	1.95312	0.976562

## Sheet: Compile
Concentration	I	II	III
1000	0.548697	2.90698	0.238095
500	21.1731	4.98392	14.9683
250	29.572	24.4711	28.2899
125	45.0549	40.5637	46.8223
62.5	53.5238	41.7629	67.7739
31.25	89.3519	82.4272	79.5125
15.625	88.8889	80.3269	96.5608
7.8125	96.1272	88.4473	97.5664
3.90625	93.7025	93.0448	94.2505
1.95312	90.0469	92.0413	95.246
0.976562	93.9394	92.7262	98.3808
EC50	116.425	89.1397	112.1
Average	105.888
SD	14.665
