# Supplementary material for: L-Canavanine potentiates the cytotoxicity of doxorubicin and cisplatin in arginine deprived human cancer cells
Source: PeerJ. 2016 Jan 7;4:e1542. doi: 10.7717/peerj.1542 (PMC4734457; doi:10.7717/peerj.1542)
Supplement: Supplemental Information 1 — L-Canavanine (L-CAV) was combined with doxorubicine (DOX) or cisplatin (CIS) and then tested against several human cancer cells: human cervical cancer (HeLa), colon cancer (Caco-2), pancreatic cancer cell (MIA PaCa-2 and Bx-PC3), and hepatocellular carcinoma (Hep G2 and SK-Hep-1) in arginine free media (AFM). Cytotoxicity of a single drug was also examined in arginine rich media (ARM). Three types of constant ratio combinations were employed, those are combination based on IC50 of each drug (IC50 : IC50), IC70 of L-CAV and IC30 of drug (IC70 : IC30) and an extra combination to understand whether the combination works in L-CAV dose-dependent manner. Analysis of combination interaction was determined based on combination index (CI) method. Dose reduction index (DRI) was determined to identify the fold number or ratio between the concentration of drug alone and the reduced concentration of the drug in combination in which it is an important issue in clinical level. [file peerj-04-1542-s001.zip › Tabel 1/HeLa/Tabel 1 DOX alone in HeLa (AFM).xls]

## Sheet: Rep 1
Sample :	Doxorubicin
Media :	AFM
FBS :	dialysed 5%
	0.155	0.088	0.165	0.089	0.174	0.098	0.162	0.09	0.188	0.102	0.191	0.097
SAMPLE 1	0.12	0.126	0.121	0.237	0.285	0.804	0.849	0.826	0.924	0.902	1.028	0.099
SAMPLE 2	0.116	0.153	0.172	0.248	0.314	0.801	0.903	0.802	0.911	0.919	0.977	0.077
SAMPLE 3	0.098	0.172	0.197	0.222	0.338	0.706	0.907	0.809	0.853	0.935	0.92	0.072
		0.150333	0.163333	0.235667	0.312333	0.770333	0.886333	0.812333	0.896	0.918667	0.975
CELLS	0.117	0.945	0.979	0.96	1.049	1.041	1.012	0.937	1.029	1.003	1.036	0.07
SAMPLE CONTROL	0.096	0.122	0.158	0.118	0.162	0.133	0.171	0.139	0.149	0.135	0.157	0.093
MEDIUM	0.094	0.12	0.148	0.112	0.155	0.126	0.145	0.123	0.145	0.121	0.159	0.067
	0.081	0.067	0.09	0.08	0.082	0.068	0.089	0.069	0.097	0.074	0.085	0.068
Samples - control		0.0283333	0.00533333	0.117667	0.150333	0.637333	0.715333	0.673333	0.747	0.783667	0.818
Cells-control		0.825	0.831	0.848	0.894	0.915	0.867	0.814	0.884	0.882	0.877
% Viability		3.43434	0.641797	13.8758	16.8158	69.6539	82.5067	82.7191	84.5023	88.8511	93.2725
% Inhibition		96.5657	99.3582	86.1242	83.1842	30.3461	17.4933	17.2809	15.4977	11.1489	6.72748
Concentration		344.8	86.2	21.55	8.62	2.586	1.3792	1.0344	0.6896	0.3448	0.1724	uM

## Sheet: Rep 2
Sample :	Doxorubicin
Media :	AFM
FBS :	dialysed 5%
	0.155	0.088	0.165	0.089	0.174	0.098	0.162	0.09	0.188	0.102	0.191	0.097
SAMPLE 1	0.12	0.137	0.201	0.237	0.308	0.703	0.901	0.845	0.928	0.932	1.004	0.099
SAMPLE 2	0.116	0.13	0.177	0.213	0.264	0.751	0.902	0.842	0.917	0.919	1.003	0.077
SAMPLE 3	0.098	0.129	0.107	0.225	0.416	0.804	0.907	0.855	0.953	0.957	1.001	0.072
		0.132	0.161667	0.225	0.329333	0.752667	0.903333	0.847333	0.932667	0.936	1.00267
CELLS	0.117	0.945	0.979	0.96	1.049	1.041	1.012	0.937	1.029	1.003	1.036	0.07
SAMPLE CONTROL	0.096	0.122	0.158	0.118	0.162	0.133	0.171	0.139	0.149	0.135	0.157	0.093
MEDIUM	0.094	0.12	0.148	0.112	0.155	0.126	0.145	0.123	0.145	0.121	0.159	0.067
	0.081	0.067	0.09	0.08	0.082	0.068	0.089	0.069	0.097	0.074	0.085	0.068
Samples - control		0.01	0.00366667	0.107	0.167333	0.619667	0.732333	0.708333	0.783667	0.801	0.845667
Cells-control		0.825	0.831	0.848	0.894	0.915	0.867	0.814	0.884	0.882	0.877
% Viability		1.21212	0.441235	12.6179	18.7174	67.7231	84.4675	87.0188	88.6501	90.8163	96.4272
% Inhibition		98.7879	99.5588	87.3821	81.2826	32.2769	15.5325	12.9812	11.3499	9.18367	3.57279
Concentration		344.8	86.2	21.55	8.62	2.586	1.3792	1.0344	0.6896	0.3448	0.1724	uM

## Sheet: Rep 3
Sample :	Doxorubicin
Media :	AFM
FBS :	dialysed 5%
	0.082	0.053	0.084	0.065	0.092	0.056	0.099	0.072	0.107	0.079	0.136	0.07
SAMPLE 1	0.09	0.138	0.131	0.192	0.163	0.624	0.695	0.681	0.767	0.634	0.873	0.092
SAMPLE 2	0.069	0.127	0.118	0.223	0.157	0.51	0.722	0.796	0.657	0.865	0.686	0.075
SAMPLE 3	0.066	0.127	0.138	0.186	0.174	0.565	0.685	0.694	0.584	0.573	0.52	0.063
		0.130667	0.129	0.200333	0.164667	0.566333	0.700667	0.723667	0.669333	0.690667	0.693
CELLS	0.083	0.768	0.732	0.683	0.705	0.677	0.717	0.73	0.662	0.713	0.703	0.075
SAMPLE CONTROL	0.065	0.109	0.125	0.122	0.109	0.115	0.126	0.103	0.125	0.12	0.126	0.071
MEDIUM	0.076	0.135	0.108	0.119	0.124	0.12	0.125	0.107	0.114	0.142	0.135	0.075
	0.059	0.109	0.062	0.083	0.061	0.069	0.062	0.08	0.064	0.083	0.07	0.09
Samples - control		0.0216667	0.004	0.0783333	0.0556667	0.451333	0.574667	0.620667	0.544333	0.570667	0.567
Cells-control		0.633	0.624	0.564	0.581	0.557	0.592	0.623	0.548	0.571	0.568
% Viability		3.42285	0.641026	13.8889	9.58118	81.0293	97.0721	99.6255	99.3309	99.9416	99.8239
% Inhibition		96.5771	99.359	86.1111	90.4188	18.9707	2.92793	0.374532	0.6691	0.0583771	0.176056
Concentration		344.8	86.2	21.55	8.62	2.586	1.3792	1.0344	0.6896	0.3448	0.1724	uM

## Sheet: Compile
Concentration (uM)	I	II	III
344.8	3.43434	1.21212	3.42285
86.2	0.641797	0.441235	0.641026
21.55	13.8758	12.6179	13.8889
8.62	16.8158	18.7174	9.58118
2.586	69.6539	67.7231	81.0293
1.3792	82.5067	84.4675	97.0721
1.0344	82.7191	87.0188	99.6255
0.6896	84.5023	88.6501	99.3309
0.3448	88.8511	90.8163	99.9416
0.1724	93.2725	96.4272	99.8239
EC 50	4.2719	4.1581	3.7771
Average	4.06903
SD	0.259146
