# Supplementary material for: L-Canavanine potentiates the cytotoxicity of doxorubicin and cisplatin in arginine deprived human cancer cells
Source: PeerJ. 2016 Jan 7;4:e1542. doi: 10.7717/peerj.1542 (PMC4734457; doi:10.7717/peerj.1542)
Supplement: Supplemental Information 1 — L-Canavanine (L-CAV) was combined with doxorubicine (DOX) or cisplatin (CIS) and then tested against several human cancer cells: human cervical cancer (HeLa), colon cancer (Caco-2), pancreatic cancer cell (MIA PaCa-2 and Bx-PC3), and hepatocellular carcinoma (Hep G2 and SK-Hep-1) in arginine free media (AFM). Cytotoxicity of a single drug was also examined in arginine rich media (ARM). Three types of constant ratio combinations were employed, those are combination based on IC50 of each drug (IC50 : IC50), IC70 of L-CAV and IC30 of drug (IC70 : IC30) and an extra combination to understand whether the combination works in L-CAV dose-dependent manner. Analysis of combination interaction was determined based on combination index (CI) method. Dose reduction index (DRI) was determined to identify the fold number or ratio between the concentration of drug alone and the reduced concentration of the drug in combination in which it is an important issue in clinical level. [file peerj-04-1542-s001.zip › Tabel 1/HeLa/Tabel 1 CIS alone in HeLa (AFM).xls]

## Sheet: Rep. 1
Sample :	Cisplatin
Media :	AFM
FBS :	dialysed 5%
	0.098	0.062	0.11	0.054	0.11	0.066	0.11	0.066	0.095	0.073	0.129	0.067
SAMPLE 1	0.077	0.145	0.154	0.212	0.412	0.541	0.628	0.693	0.687	0.76	0.762	0.076
SAMPLE 2	0.072	0.145	0.136	0.236	0.424	0.555	0.611	0.695	0.689	0.732	0.742	0.069
SAMPLE 3	0.074	0.147	0.144	0.232	0.389	0.537	0.626	0.698	0.695	0.734	0.744	0.056
		0.145667	0.144667	0.226667	0.408333	0.544333	0.621667	0.695333	0.690333	0.742	0.749333
CELLS	0.066	0.75	0.715	0.792	0.736	0.714	0.679	0.728	0.709	0.746	0.756	0.071
SAMPLE CONTROL	0.061	0.12	0.109	0.097	0.107	0.105	0.117	0.111	0.112	0.131	0.116	0.058
MEDIUM	0.058	0.124	0.107	0.12	0.109	0.11	0.114	0.107	0.119	0.117	0.109	0.069
	0.056	0.076	0.054	0.07	0.058	0.072	0.059	0.076	0.054	0.064	0.064	0.064
Samples - control		0.0256667	0.0356667	0.129667	0.301333	0.439333	0.504667	0.584333	0.578333	0.611	0.633333
Cells-control		0.626	0.608	0.672	0.627	0.604	0.565	0.621	0.59	0.629	0.647
% Viability		4.10011	5.86623	19.2956	48.0595	72.7373	89.3215	94.0955	98.0226	97.1383	97.8877
% Inhibition		95.8999	94.1338	80.7044	51.9405	27.2627	10.6785	5.90446	1.9774	2.86169	2.11231
Concentration		500	250	125	62.5	31.25	15.625	7.8125	3.90625	1.95312	0.976562	uM

## Sheet: Rep. 2
Sample :	Cisplatin
Media :	AFM
FBS :	dialysed 5%
	0.107	0.059	0.099	0.075	0.092	0.052	0.08	0.064	0.089	0.065	0.124	0.067
SAMPLE 1	0.088	0.154	0.201	0.232	0.498	0.608	0.695	0.617	0.762	0.718	0.705	0.089
SAMPLE 2	0.07	0.155	0.145	0.206	0.489	0.607	0.725	0.619	0.736	0.671	0.716	0.071
SAMPLE 3	0.071	0.144	0.154	0.215	0.509	0.606	0.677	0.633	0.696	0.681	0.738	0.061
		0.151	0.166667	0.217667	0.498667	0.607	0.699	0.623	0.731333	0.69	0.719667
CELLS	0.069	0.714	0.709	0.733	0.765	0.732	0.747	0.671	0.756	0.725	0.738	0.065
SAMPLE CONTROL	0.068	0.098	0.112	0.118	0.126	0.107	0.124	0.106	0.109	0.106	0.113	0.058
MEDIUM	0.062	0.123	0.115	0.114	0.104	0.107	0.125	0.117	0.122	0.125	0.128	0.065
	0.058	0.073	0.055	0.073	0.056	0.073	0.054	0.071	0.064	0.078	0.064	0.065
Samples - control		0.053	0.0546667	0.0996667	0.372667	0.5	0.575	0.517	0.622333	0.584	0.606667
Cells-control		0.591	0.594	0.619	0.661	0.625	0.622	0.554	0.634	0.6	0.61
% Viability		8.96785	9.20314	16.1012	56.3792	80	92.4437	93.3213	98.1598	97.3333	99.4536
% Inhibition		91.0321	90.7969	83.8988	43.6208	20	7.55627	6.6787	1.84017	2.66667	0.546448
Concentration		500	250	125	62.5	31.25	15.625	7.8125	3.90625	1.95312	0.976562	uM

## Sheet: Rep 3
Sample :	Cisplatin
Media :	AFM
FBS :	dialysed 5%
	0.103	0.062	0.115	0.066	0.119	0.065	0.12	0.056	0.13	0.08	0.147	0.072
SAMPLE 1	0.083	0.146	0.164	0.175	0.364	0.484	0.742	0.746	0.759	0.756	0.721	0.082
SAMPLE 2	0.072	0.135	0.161	0.177	0.34	0.475	0.755	0.868	0.756	0.839	0.793	0.063
SAMPLE 3	0.069	0.143	0.151	0.1473	0.323	0.49	0.757	0.762	0.718	0.824	0.776	0.055
		0.141333	0.158667	0.166433	0.342333	0.483	0.751333	0.792	0.744333	0.806333	0.763333
CELLS	0.068	0.765	0.817	0.672	0.778	0.752	0.828	0.869	0.798	0.839	0.796	0.064
SAMPLE CONTROL	0.062	0.113	0.116	0.109	0.117	0.118	0.131	0.103	0.12	0.116	0.118	0.078
MEDIUM	0.062	0.128	0.111	0.129	0.121	0.126	0.109	0.12	0.148	0.123	0.133	0.084
	0.063	0.09	0.088	0.073	0.058	0.068	0.058	0.072	0.087	0.093	0.108	0.075
Samples - control		0.0283333	0.0426667	0.0574333	0.225333	0.365	0.620333	0.689	0.624333	0.690333	0.645333
Cells-control		0.637	0.706	0.543	0.657	0.626	0.719	0.749	0.65	0.716	0.663
% Viability		4.44793	6.04344	10.577	34.2973	58.3067	86.2772	91.9893	96.0513	96.4153	97.3353
% Inhibition		95.5521	93.9566	89.423	65.7027	41.6933	13.7228	8.01068	3.94872	3.58473	2.66466
Concentration		500	250	125	62.5	31.25	15.625	7.8125	3.90625	1.95312	0.976562	uM

## Sheet: Compile 
Concentration (uM)	I	II	III
500	4.10011	8.96785	4.44793
250	5.86623	9.20314	6.04344
125	19.2956	16.1012	10.577
62.5	48.0595	56.3792	34.2973
31.25	72.7373	80	58.3067
15.625	89.3215	92.4437	86.2772
7.8125	94.0955	93.3213	91.9893
3.90625	98.0226	98.1598	96.0513
1.95312	97.1383	97.3333	96.4153
0.976562	97.8877	99.4536	97.3353
EC50	58.4976	63.4903	40.2172
Average	54.0684
SD	12.2525
