# Supplementary material for: L-Canavanine potentiates the cytotoxicity of doxorubicin and cisplatin in arginine deprived human cancer cells
Source: PeerJ. 2016 Jan 7;4:e1542. doi: 10.7717/peerj.1542 (PMC4734457; doi:10.7717/peerj.1542)
Supplement: Supplemental Information 1 — L-Canavanine (L-CAV) was combined with doxorubicine (DOX) or cisplatin (CIS) and then tested against several human cancer cells: human cervical cancer (HeLa), colon cancer (Caco-2), pancreatic cancer cell (MIA PaCa-2 and Bx-PC3), and hepatocellular carcinoma (Hep G2 and SK-Hep-1) in arginine free media (AFM). Cytotoxicity of a single drug was also examined in arginine rich media (ARM). Three types of constant ratio combinations were employed, those are combination based on IC50 of each drug (IC50 : IC50), IC70 of L-CAV and IC30 of drug (IC70 : IC30) and an extra combination to understand whether the combination works in L-CAV dose-dependent manner. Analysis of combination interaction was determined based on combination index (CI) method. Dose reduction index (DRI) was determined to identify the fold number or ratio between the concentration of drug alone and the reduced concentration of the drug in combination in which it is an important issue in clinical level. [file peerj-04-1542-s001.zip › Tabel 1/HeLa/Tabel 1 CIS alone in HeLa (ARM).xls]

## Sheet: Rep 1
Sample :	Cisplatin
Media :	ARM
Cell :	HeLa
	0.11	0.062	0.133	0.063	0.131	0.066	0.122	0.068	0.133	0.092	0.161	0.091
SAMPLE 1	0.094	0.196	0.212	0.323	0.663	0.803	0.975	1.023	1.037	0.99	1.071	0.077
SAMPLE 2	0.075	0.174	0.205	0.36	0.71	0.805	0.985	1.01	1.004	1.061	0.985	0.071
SAMPLE 3	0.072	0.175	0.183	0.447	0.683	0.933	0.977	1.09	1.129	1.035	0.964	0.055
		0.181667	0.2	0.376667	0.685333	0.847	0.979	1.041	1.05667	1.02867	1.00667
CELLS	0.071	0.956	0.935	0.965	0.982	1.089	1.095	1.111	1.128	1.102	1.025	0.066
SAMPLE CONTROL	0.062	0.108	0.117	0.093	0.116	0.106	0.118	0.105	0.118	0.102	0.115	0.055
MEDIUM	0.07	0.12	0.129	0.123	0.111	0.112	0.113	0.115	0.131	0.128	0.124	0.06
	0.06	0.074	0.055	0.072	0.065	0.072	0.054	0.072	0.053	0.077	0.065	0.078
Samples - control		0.0736667	0.083	0.283667	0.569333	0.741	0.861	0.936	0.938667	0.926667	0.891667
Cells-control		0.836	0.806	0.842	0.871	0.977	0.982	0.996	0.997	0.974	0.901
% Viability		8.8118	10.2978	33.6896	65.3655	75.8444	87.6782	93.9759	94.1491	95.1403	98.9641
% Inhibition		91.1882	89.7022	66.3104	34.6345	24.1556	12.3218	6.0241	5.85089	4.85969	1.03589
Concentration		500	250	125	62.5	31.25	15.625	7.8125	3.90625	1.95312	0.976562	uM

## Sheet: Rep 2
Sample :	Cisplatin
Media :	ARM
Cell :	HeLa
	0.116	0.062	0.128	0.071	0.132	0.059	0.131	0.064	0.138	0.068	0.164	0.087
SAMPLE 1	0.089	0.215	0.218	0.232	0.615	0.94	0.936	1.043	1.228	1.02	1.055	0.076
SAMPLE 2	0.068	0.188	0.208	0.426	0.706	0.89	0.97	1.052	1.175	0.932	0.998	0.062
SAMPLE 3	0.067	0.197	0.21	0.423	0.733	0.889	0.99	1.029	1.104	0.974	1.001	0.053
		0.2	0.212	0.360333	0.684667	0.906333	0.965333	1.04133	1.169	0.975333	1.018
CELLS	0.066	0.987	1.003	1.006	1.015	1.12	0.996	1.166	1.192	1.087	1.12	0.058
SAMPLE CONTROL	0.06	0.121	0.119	0.099	0.113	0.108	0.124	0.097	0.112	0.104	0.109	0.06
MEDIUM	0.064	0.134	0.108	0.12	0.13	0.121	0.111	0.109	0.109	0.116	0.119	0.072
	0.054	0.09	0.061	0.083	0.053	0.072	0.06	0.076	0.052	0.075	0.055	0.067
Samples - control		0.079	0.093	0.261333	0.571667	0.798333	0.841333	0.944333	1.057	0.871333	0.909
Cells-control		0.853	0.895	0.886	0.885	0.999	0.885	1.057	1.083	0.971	1.001
% Viability		9.26143	10.3911	29.4959	64.5951	79.9132	95.0659	89.3409	97.5993	89.7357	90.8092
% Inhibition		90.7386	89.6089	70.5041	35.4049	20.0868	4.93409	10.6591	2.40074	10.2643	9.19081
Concentration		500	250	125	62.5	31.25	15.625	7.8125	3.90625	1.95312	0.976562	uM

## Sheet: Rep 3
Sample :	Cisplatin
Media :	ARM
Cell :	HeLa
	0.099	0.067	0.123	0.062	0.132	0.067	0.128	0.075	0.133	0.073	0.148	0.073
SAMPLE 1	0.083	0.184	0.202	0.277	0.674	0.818	0.937	0.943	1.012	1.007	1.052	0.085
SAMPLE 2	0.072	0.171	0.164	0.3	0.645	0.826	0.944	0.997	1.07	1.004	1.051	0.064
SAMPLE 3	0.067	0.183	0.179	0.341	0.663	0.836	0.885	0.962	0.949	0.986	1.023	0.056
		0.179333	0.181667	0.306	0.660667	0.826667	0.922	0.967333	1.01033	0.999	1.042
CELLS	0.062	0.982	0.981	0.968	1.041	0.974	1.01	1.0963	1.002	1.099	1.109	0.058
SAMPLE CONTROL	0.059	0.105	0.124	0.108	0.109	0.11	0.126	0.121	0.13	0.114	0.115	0.059
MEDIUM	0.061	0.11	0.123	0.121	0.119	0.128	0.105	0.12	0.107	0.134	0.114	0.069
	0.054	0.089	0.054	0.074	0.054	0.068	0.06	0.073	0.061	0.079	0.055	0.072
Samples - control		0.0743333	0.0576667	0.198	0.551667	0.716667	0.796	0.846333	0.880333	0.885	0.927
Cells-control		0.872	0.858	0.847	0.922	0.846	0.905	0.9763	0.895	0.965	0.995
% Viability		8.52446	6.72106	23.3766	59.8337	84.7124	87.9558	86.6878	98.3613	91.7098	93.1658
% Inhibition		91.4755	93.2789	76.6234	40.1663	15.2876	12.0442	13.3122	1.63873	8.29016	6.83417
Concentration		500	250	125	62.5	31.25	15.625	7.8125	3.90625	1.95312	0.976562	uM

## Sheet: Rep 4
Sample :	Cisplatin
Media :	ARM
Cell :	HeLa
	0.116	0.067	0.121	0.063	0.13	0.066	0.127	0.063	0.139	0.092	0.148	0.09
SAMPLE 1	0.088	0.193	0.228	0.295	0.6	0.74	0.965	0.991	1.079	1.01	1.091	0.08
SAMPLE 2	0.076	0.191	0.216	0.31	0.653	0.929	0.94	1.102	1.063	1.11	1.039	0.069
SAMPLE 3	0.071	0.2	0.203	0.299	0.626	0.868	0.949	0.969	1.049	0.982	1.016	0.065
		0.194667	0.215667	0.301333	0.626333	0.845667	0.951333	1.02067	1.06367	1.034	1.04867
CELLS	0.064	0.971	1.061	1.065	1.053	1.055	1.022	1.07	1.129	1.0998	1.129	0.064
SAMPLE CONTROL	0.065	0.119	0.148	0.111	0.12	0.106	0.126	0.117	0.12	0.105	0.114	0.067
MEDIUM	0.06	0.113	0.129	0.128	0.127	0.127	0.119	0.125	0.125	0.127	0.127	0.065
	0.058	0.076	0.055	0.069	0.059	0.07	0.059	0.071	0.059	0.079	0.061	0.077
Samples - control		0.0756667	0.0676667	0.190333	0.506333	0.739667	0.825333	0.903667	0.943667	0.929	0.934667
Cells-control		0.858	0.932	0.937	0.926	0.928	0.903	0.945	1.004	0.9728	1.002
% Viability		8.81896	7.26037	20.3131	54.6796	79.7055	91.399	95.6261	93.9907	95.4975	93.2801
% Inhibition		91.181	92.7396	79.6869	45.3204	20.2945	8.60096	4.3739	6.0093	4.50247	6.71989
Concentration		500	250	125	62.5	31.25	15.625	7.8125	3.90625	1.95312	0.976562	uM

## Sheet: Compile
Concentration	I	II	III	IV
500	8.8118	9.26143	8.52446	8.81896
250	10.2978	10.3911	6.72106	7.26037
125	33.6896	29.4959	23.3766	20.3131
62.5	65.3655	64.5951	59.8337	54.6796
31.25	75.8444	79.9132	84.7124	79.7055
15.625	87.6782	95.0659	87.9558	91.399
7.8125	93.9759	89.3409	86.6878	95.6261
3.90625	94.1491	97.5993	98.3613	93.9907
1.95312	95.1403	89.7357	91.7098	95.4975
0.976562	98.9641	90.8092	93.1658	93.2801
EC50	86.61	82.0457	75.1209	65.6836
Average	77.365
SD	9.10806
