# Supplementary material for: L-Canavanine potentiates the cytotoxicity of doxorubicin and cisplatin in arginine deprived human cancer cells
Source: PeerJ. 2016 Jan 7;4:e1542. doi: 10.7717/peerj.1542 (PMC4734457; doi:10.7717/peerj.1542)
Supplement: Supplemental Information 1 — L-Canavanine (L-CAV) was combined with doxorubicine (DOX) or cisplatin (CIS) and then tested against several human cancer cells: human cervical cancer (HeLa), colon cancer (Caco-2), pancreatic cancer cell (MIA PaCa-2 and Bx-PC3), and hepatocellular carcinoma (Hep G2 and SK-Hep-1) in arginine free media (AFM). Cytotoxicity of a single drug was also examined in arginine rich media (ARM). Three types of constant ratio combinations were employed, those are combination based on IC50 of each drug (IC50 : IC50), IC70 of L-CAV and IC30 of drug (IC70 : IC30) and an extra combination to understand whether the combination works in L-CAV dose-dependent manner. Analysis of combination interaction was determined based on combination index (CI) method. Dose reduction index (DRI) was determined to identify the fold number or ratio between the concentration of drug alone and the reduced concentration of the drug in combination in which it is an important issue in clinical level. [file peerj-04-1542-s001.zip › Tabel 1/HeLa/Tabel 1 DOX alone in HeLa (ARM).xls]

## Sheet: Sheet1
Sample :	Doxorubicin
FBS :	dialysed 5%
Cell :	HeLa
Date :	2013-08-25
	0.121	0.069	0.107	0.064	0.119	0.059	0.123	0.08	0.126	0.073	0.153	0.088
SAMPLE 1	0.088	0.492	0.298	0.14	0.181	0.209	0.411	0.324	0.318	0.537	0.857	0.082
SAMPLE 2	0.077	0.493	0.28	0.134	0.157	0.172	0.375	0.328	0.316	0.487	0.838	0.076
SAMPLE 3	0.068	0.447	0.27	0.143	0.151	0.16	0.333	0.29	0.27	0.408	0.772	0.059
		0.477333	0.282667	0.139	0.163	0.180333	0.373	0.314	0.301333	0.477333	0.822333
CELLS	0.073	0.966	0.958	0.947	0.946	0.923	0.971	0.912	0.911	0.895	0.976	0.062
SAMPLE CONTROL	0.067	0.371	0.17	0.123	0.135	0.102	0.112	0.104	0.113	0.111	0.127	0.065
MEDIUM	0.063	0.111	0.118	0.101	0.12	0.116	0.111	0.11	0.111	0.116	0.104	0.067
	0.055	0.072	0.056	0.066	0.056	0.062	0.06	0.07	0.055	0.07	0.057	0.064
Samples - control		0.106333	0.112667	0.016	0.028	0.0783333	0.261	0.21	0.188333	0.366333	0.695333
Cells-control		0.855	0.84	0.846	0.826	0.807	0.86	0.802	0.8	0.779	0.872
% Viability		12.4366	13.4127	1.89125	3.38983	9.70673	30.3488	26.1845	23.5417	47.0261	79.7401
% Inhibition		87.5634	86.5873	98.1087	96.6102	90.2933	69.6512	73.8155	76.4583	52.9739	20.2599
															1.756	1.01856
Concentration		500	250	125	62.5	31.25	15.625	7.8125	3.90625	1.95312	0.976562	ug/ml
Next Concentration												ug/ml
	0.115	0.063	0.098	0.06	0.107	0.057	0.12	0.065	0.113	0.075	0.132	0.065
SAMPLE 1	0.084	0.896	0.91	0.855	0.95	0.869	0.948	0.916	0.953	0.928	0.871	0.084
SAMPLE 2	0.068	0.85	0.912	0.885	0.927	0.85	0.914	0.892	0.951	0.947	0.882	0.067
SAMPLE 3	0.065	0.888	0.9	0.884	0.892	0.853	0.867	0.889	0.909	0.915	0.815	0.062
		0.878	0.907333	0.874667	0.923	0.857333	0.909667	0.899	0.937667	0.93	0.856
CELLS	0.065	0.968	0.958	0.917	0.913	0.873	0.927	0.9	0.9	0.971	0.98	0.061
SAMPLE CONTROL	0.06	0.108	0.112	0.113	0.106	0.103	0.102	0.105	0.103	0.106	0.118	0.071
MEDIUM	0.063	0.121	0.099	0.114	0.109	0.103	0.123	0.103	0.11	0.108	0.11	0.065
	0.056	0.08	0.058	0.076	0.053	0.067	0.056	0.073	0.052	0.066	0.059	0.066
Samples - control		0.77	0.795333	0.761667	0.817	0.754333	0.807667	0.794	0.834667	0.824	0.738
Cells-control		0.847	0.859	0.803	0.804	0.77	0.804	0.797	0.79	0.863	0.87
% Viability		90.9091	92.5883	94.8526	101.617	97.9654	100.456	99.6236	105.654	95.4809	84.8276
% Inhibition		9.09091	7.41172	5.14736	-1.61692	2.03463	-0.456053	0.376412	-5.65401	4.51912	15.1724
Concentration		0.488281	0.244141	0.12207	0.0610352	0.0305176	0.0152588	0.00762939	0.0038147	0.00190735	0.000953674	ug/ml
Next Concentration												ug/ml

## Sheet: Rep 1
Sample :	Doxorubicin
Media :	ARM
Cell :	HeLa
	0.097	0.064	0.13	0.058	0.123	0.061	0.131	0.067	0.137	0.063	0.13	0.089
SAMPLE 1	0.087	0.139	0.16	0.151	0.251	0.272	0.295	0.342	0.707	0.897	0.943	0.076
SAMPLE 2	0.067	0.173	0.169	0.145	0.265	0.261	0.296	0.35	0.719	0.904	1.005	0.064
SAMPLE 3	0.068	0.168	0.168	0.148	0.254	0.244	0.297	0.353	0.704	0.894	0.876	0.054
		0.16	0.165667	0.148	0.256667	0.259	0.296	0.348333	0.71	0.898333	0.941333
CELLS	0.061	0.994	1.153	1.045	1.042	1.002	1.075	1.042	1.109	1.061	0.953	0.056
SAMPLE CONTROL	0.06	0.14	0.144	0.114	0.106	0.101	0.116	0.101	0.11	0.133	0.122	0.056
MEDIUM	0.061	0.125	0.118	0.127	0.124	0.119	0.117	0.118	0.125	0.14	0.123	0.069
	0.064	0.09	0.069	0.082	0.058	0.074	0.053	0.079	0.057	0.079	0.058	0.071
Samples - control		0.02	0.0216667	0.034	0.150667	0.158	0.18	0.247333	0.6	0.765333	0.819333
Cells-control		0.869	1.035	0.918	0.918	0.883	0.958	0.924	0.984	0.921	0.83
% Viability		2.3015	2.0934	3.7037	16.4125	17.8935	18.7891	26.7677	60.9756	83.0981	98.7149
% Inhibition		97.6985	97.9066	96.2963	83.5875	82.1065	81.2109	73.2323	39.0244	16.9019	1.28514
Concentration		172.4	86.2	43.1	21.55	10.775	5.3875	2.69375	1.34688	0.673438	0.336719	uM

## Sheet: Rep 2
Sample :	Doxorubicin
Media :	ARM
Cell :	HeLa
	0.101	0.059	0.126	0.065	0.131	0.067	0.135	0.074	0.147	0.084	0.161	0.099
SAMPLE 1	0.083	0.133	0.195	0.142	0.275	0.246	0.296	0.337	0.855	0.895	0.947	0.083
SAMPLE 2	0.067	0.154	0.185	0.157	0.275	0.28	0.265	0.333	0.792	0.865	0.956	0.072
SAMPLE 3	0.063	0.169	0.186	0.166	0.253	0.238	0.246	0.318	0.796	0.893	0.968	0.054
		0.152	0.188667	0.155	0.267667	0.254667	0.269	0.329333	0.814333	0.884333	0.957
CELLS	0.06	1.048	1.007	0.955	1.06	0.974	1.005	1.01	1.131	1.067	1.03	0.063
SAMPLE CONTROL	0.057	0.151	0.146	0.109	0.116	0.132	0.121	0.106	0.124	0.111	0.115	0.061
MEDIUM	0.059	0.123	0.117	0.119	0.121	0.121	0.126	0.127	0.125	0.116	0.139	0.057
	0.055	0.082	0.056	0.072	0.056	0.068	0.056	0.068	0.066	0.078	0.062	0.068
Samples - control		0.001	0.0426667	0.046	0.151667	0.122667	0.148	0.223333	0.690333	0.773333	0.842
Cells-control		0.925	0.89	0.836	0.939	0.853	0.879	0.883	1.006	0.951	0.891
% Viability		0.108108	4.79401	5.50239	16.1519	14.3806	16.8373	25.2926	68.6216	81.3179	94.5006
% Inhibition		99.8919	95.206	94.4976	83.8481	85.6194	83.1627	74.7074	31.3784	18.6821	5.49944
Concentration		172.4	86.2	43.1	21.55	10.775	5.3875	2.69375	1.34688	0.673438	0.336719	uM

## Sheet: Rep 3
Sample :	Doxorubicin
Media :	ARM
Cell :	HeLa
	0.101	0.061	0.137	0.065	0.134	0.055	0.142	0.086	0.139	0.075	0.164	0.113
SAMPLE 1	0.088	0.16	0.185	0.134	0.281	0.263	0.288	0.361	0.834	0.895	0.965	0.085
SAMPLE 2	0.076	0.16	0.181	0.152	0.306	0.277	0.27	0.36	0.826	0.901	0.999	0.073
SAMPLE 3	0.065	0.168	0.164	0.142	0.242	0.229	0.254	0.353	0.706	0.917	0.973	0.062
		0.162667	0.176667	0.142667	0.276333	0.256333	0.270667	0.358	0.788667	0.904333	0.979
CELLS	0.062	0.949	0.975	1.04	1.057	1.066	1.111	0.976	1.066	0.969	1.037	0.067
SAMPLE CONTROL	0.063	0.148	0.138	0.109	0.117	0.112	0.121	0.115	0.124	0.114	0.159	0.062
MEDIUM	0.059	0.129	0.122	0.121	0.122	0.116	0.123	0.119	0.119	0.135	0.128	0.066
	0.059	0.072	0.057	0.07	0.059	0.068	0.058	0.071	0.068	0.079	0.07	0.072
Samples - control		0.0146667	0.0386667	0.0336667	0.159333	0.144333	0.149667	0.243	0.664667	0.790333	0.82
Cells-control		0.82	0.853	0.919	0.935	0.95	0.988	0.857	0.947	0.834	0.909
% Viability		1.78862	4.53302	3.6634	17.041	15.193	15.1484	28.3547	70.1866	94.7642	90.209
% Inhibition		98.2114	95.467	96.3366	82.959	84.807	84.8516	71.6453	29.8134	5.23581	9.79098
Concentration		172.4	86.2	43.1	21.55	10.775	5.3875	2.69375	1.34688	0.673438	0.336719	uM

## Sheet: Rep 4
Sample :	Doxorubicin
Media :	ARM
Cell :	HeLa
	0.114	0.059	0.132	0.061	0.132	0.063	0.134	0.077	0.146	0.072	0.164	0.074
SAMPLE 1	0.082	0.142	0.185	0.128	0.202	0.163	0.206	0.292	0.807	0.903	0.951	0.082
SAMPLE 2	0.067	0.133	0.162	0.125	0.194	0.151	0.187	0.296	0.812	0.874	0.982	0.06
SAMPLE 3	0.065	0.151	0.136	0.118	0.188	0.166	0.166	0.277	0.75	0.843	0.939	0.052
		0.142	0.161	0.123667	0.194667	0.16	0.186333	0.288333	0.789667	0.873333	0.957333
CELLS	0.062	1.003	1.017	1.04	1.082	1.009	0.95	1.057	1.095	1.012	1.078	0.059
SAMPLE CONTROL	0.057	0.136	0.141	0.118	0.119	0.109	0.121	0.118	0.121	0.128	0.126	0.059
MEDIUM	0.059	0.116	0.116	0.122	0.118	0.122	0.116	0.144	0.107	0.133	0.119	0.065
	0.055	0.093	0.052	0.076	0.058	0.067	0.061	0.072	0.066	0.078	0.064	0.086
Samples - control		0.006	0.02	0.00566667	0.0756667	0.051	0.0653333	0.170333	0.668667	0.745333	0.831333
Cells-control		0.887	0.901	0.918	0.964	0.887	0.834	0.913	0.988	0.879	0.959
% Viability		0.676437	2.21976	0.617284	7.84924	5.74972	7.83373	18.6564	67.6788	84.7933	86.6875
% Inhibition		99.3236	97.7802	99.3827	92.1508	94.2503	92.1663	81.3436	32.3212	15.2067	13.3125
Concentration		172.4	86.2	43.1	21.55	10.775	5.3875	2.69375	1.34688	0.673438	0.336719	uM

## Sheet: Compile
Concentration (uM)	I	II	III	IV
172.4	2.3015	0.108108	1.78862	0.676437
86.2	2.0934	4.79401	4.53302	2.21976
43.1	3.7037	5.50239	3.6634	0.617284
21.55	16.4125	16.1519	17.041	7.84924
10.775	17.8935	14.3806	15.193	5.74972
5.3875	18.7891	16.8373	15.1484	7.83373
2.69375	26.7677	25.2926	28.3547	18.6564
1.34688	60.9756	68.6216	70.1866	67.6788
0.673438	83.0981	81.3179	94.7642	84.7933
0.336719	98.7149	94.5006	90.209	86.6875
EC 50	1.214	1.754	1.8501	1.8347
Average	1.6632
SD	0.302418
