# Supplementary material for: L-Canavanine potentiates the cytotoxicity of doxorubicin and cisplatin in arginine deprived human cancer cells
Source: PeerJ. 2016 Jan 7;4:e1542. doi: 10.7717/peerj.1542 (PMC4734457; doi:10.7717/peerj.1542)
Supplement: Supplemental Information 1 — L-Canavanine (L-CAV) was combined with doxorubicine (DOX) or cisplatin (CIS) and then tested against several human cancer cells: human cervical cancer (HeLa), colon cancer (Caco-2), pancreatic cancer cell (MIA PaCa-2 and Bx-PC3), and hepatocellular carcinoma (Hep G2 and SK-Hep-1) in arginine free media (AFM). Cytotoxicity of a single drug was also examined in arginine rich media (ARM). Three types of constant ratio combinations were employed, those are combination based on IC50 of each drug (IC50 : IC50), IC70 of L-CAV and IC30 of drug (IC70 : IC30) and an extra combination to understand whether the combination works in L-CAV dose-dependent manner. Analysis of combination interaction was determined based on combination index (CI) method. Dose reduction index (DRI) was determined to identify the fold number or ratio between the concentration of drug alone and the reduced concentration of the drug in combination in which it is an important issue in clinical level. [file peerj-04-1542-s001.zip › Tabel 1/MIAPaCa-2/Tabel 1 CIS alone in MIAPaCa (AFM).xls]

## Sheet: Rep.1
Sample :	Cisplatin
Media :	AFM
FBS :	dialysed 5%
Cell :	MiaPaca
	0.115	0.063	0.121	0.065	0.126	0.061	0.122	0.063	0.13	0.066	0.132	0.09
SAMPLE 1	0.089	0.11	0.198	0.244	0.362	0.44	0.541	0.444	0.611	0.571	0.662	0.087
SAMPLE 2	0.076	0.116	0.209	0.256	0.379	0.456	0.521	0.433	0.558	0.558	0.594	0.071
SAMPLE 3	0.078	0.125	0.181	0.253	0.344	0.567	0.502	0.437	0.529	0.529	0.569	0.057
		0.117	0.196	0.251	0.361667	0.487667	0.521333	0.438	0.566	0.552667	0.608333
CELLS	0.076	0.573	0.579	0.582	0.554	0.518	0.545	0.588	0.582	0.59	0.64	0.066
SAMPLE CONTROL	0.077	0.106	0.119	0.108	0.127	0.14	0.213	0.099	0.122	0.11	0.129	0.058
MEDIUM	0.059	0.121	0.124	0.225	0.105	0.108	0.107	0.239	0.128	0.132	0.133	0.063
	0.071	0.076	0.056	0.067	0.059	0.07	0.055	0.1	0.061	0.091	0.059	0.067
Samples - control		0.011	0.077	0.143	0.234667	0.347667	0.308333	0.339	0.444	0.442667	0.479333
Cells-control		0.452	0.455	0.357	0.449	0.41	0.438	0.349	0.454	0.458	0.507
% Viability		2.43363	16.9231	40.056	52.2643	84.7967	70.3957	97.1347	97.7974	96.6521	94.5431
% Inhibition		97.5664	83.0769	59.944	47.7357	15.2033	29.6043	2.86533	2.20264	3.34789	5.45694
Concentration		500	250	125	62.5	31.25	15.625	7.8125	3.90625	1.95312	0.976562	uM

## Sheet: Rep.2
Sample :	Cisplatin
Media :	AFM
FBS :	dialysed 5%
Cell :	MiaPaca
	0.105	0.052	0.109	0.061	0.121	0.074	0.098	0.094	0.135	0.073	0.18	0.109
SAMPLE 1	0.102	0.12	0.204	0.431	0.532	0.488	0.612	0.673	0.746	0.704	0.793	0.08
SAMPLE 2	0.073	0.11	0.218	0.479	0.546	0.514	0.598	0.61	0.735	0.676	0.761	0.085
SAMPLE 3	0.085	0.144	0.186	0.415	0.548	0.42	0.592	0.637	0.685	0.699	0.789	0.076
		0.124667	0.202667	0.441667	0.542	0.474	0.600667	0.64	0.722	0.693	0.781
CELLS	0.067	0.548	0.684	0.684	0.704	0.628	0.69	0.689	0.732	0.708	0.836	0.089
SAMPLE CONTROL	0.061	0.104	0.114	0.109	0.135	0.107	0.182	0.149	0.131	0.129	0.149	0.068
MEDIUM	0.064	0.11	0.278	0.121	0.116	0.127	0.137	0.173	0.132	0.137	0.156	0.081
	0.053	0.074	0.083	0.087	0.06	0.068	0.067	0.072	0.066	0.091	0.093	0.09
Samples - control		0.0206667	0.0886667	0.332667	0.407	0.367	0.418667	0.491	0.591	0.564	0.632
Cells-control		0.438	0.406	0.563	0.588	0.501	0.553	0.516	0.6	0.571	0.68
% Viability		4.71842	21.8391	59.0882	69.2177	73.2535	75.7083	95.155	98.5	98.7741	92.9412
% Inhibition		95.2816	78.1609	40.9118	30.7823	26.7465	24.2917	4.84496	1.5	1.22592	7.05882
Concentration		500	250	125	62.5	31.25	15.625	7.8125	3.90625	1.95312	0.976562	uM

## Sheet: Rep.3
Sample :	Cisplatin
Media :	AFM
FBS :	dialysed 5%
Cell :	MiaPaca
	0.088	0.057	0.086	0.05	0.092	0.048	0.098	0.05	0.085	0.06	0.126	0.071
SAMPLE 1	0.092	0.138	0.221	0.402	0.467	0.527	0.508	0.504	0.714	0.665	0.733	0.083
SAMPLE 2	0.072	0.131	0.2	0.413	0.509	0.478	0.556	0.501	0.608	0.597	0.668	0.078
SAMPLE 3	0.095	0.151	0.195	0.412	0.503	0.449	0.511	0.501	0.58	0.609	0.717	0.061
		0.14	0.205333	0.409	0.493	0.484667	0.525	0.502	0.634	0.623667	0.706
CELLS	0.07	0.682	0.648	0.611	0.689	0.6	0.623	0.635	0.639	0.657	0.713	0.063
SAMPLE CONTROL	0.064	0.102	0.107	0.109	0.11	0.109	0.111	0.1	0.127	0.108	0.167	0.079
MEDIUM	0.06	0.123	0.125	0.122	0.118	0.116	0.156	0.22	0.126	0.123	0.131	0.09
	0.061	0.091	0.055	0.073	0.064	0.065	0.056	0.077	0.057	0.069	0.092	0.076
Samples - control		0.038	0.0983333	0.3	0.383	0.375667	0.414	0.402	0.507	0.515667	0.539
Cells-control		0.559	0.523	0.489	0.571	0.484	0.467	0.415	0.513	0.534	0.582
% Viability		6.79785	18.8018	61.3497	67.0753	77.6171	88.651	96.8675	98.8304	96.5668	92.6117
% Inhibition		93.2021	81.1982	38.6503	32.9247	22.3829	11.349	3.13253	1.16959	3.43321	7.38832
Concentration		500	250	125	62.5	31.25	15.625	7.8125	3.90625	1.95312	0.976562	uM

## Sheet: Compile
Concentration	I	II	III
500	2.43363	4.71842	6.79785
250	16.9231	21.8391	18.8018
125	40.056	59.0882	61.3497
62.5	52.2643	69.2177	67.0753
31.25	84.7967	73.2535	77.6171
15.625	70.3957	75.7083	88.651
7.8125	97.1347	95.155	96.8675
3.90625	97.7974	98.5	98.8304
1.95312	96.6521	98.7741	96.5668
0.976562	94.5431	92.9412	92.6117
EC50	74.31	104.1	113.2
Average	97.2033
SD	20.3416
