# Supplementary material for: L-Canavanine potentiates the cytotoxicity of doxorubicin and cisplatin in arginine deprived human cancer cells
Source: PeerJ. 2016 Jan 7;4:e1542. doi: 10.7717/peerj.1542 (PMC4734457; doi:10.7717/peerj.1542)
Supplement: Supplemental Information 1 — L-Canavanine (L-CAV) was combined with doxorubicine (DOX) or cisplatin (CIS) and then tested against several human cancer cells: human cervical cancer (HeLa), colon cancer (Caco-2), pancreatic cancer cell (MIA PaCa-2 and Bx-PC3), and hepatocellular carcinoma (Hep G2 and SK-Hep-1) in arginine free media (AFM). Cytotoxicity of a single drug was also examined in arginine rich media (ARM). Three types of constant ratio combinations were employed, those are combination based on IC50 of each drug (IC50 : IC50), IC70 of L-CAV and IC30 of drug (IC70 : IC30) and an extra combination to understand whether the combination works in L-CAV dose-dependent manner. Analysis of combination interaction was determined based on combination index (CI) method. Dose reduction index (DRI) was determined to identify the fold number or ratio between the concentration of drug alone and the reduced concentration of the drug in combination in which it is an important issue in clinical level. [file peerj-04-1542-s001.zip › Tabel 1/MIAPaCa-2/Tabel 1 DOX alone in MIAPaCa (ARM).xls]

## Sheet: Rep 1
Sample :	Doxorubicin
Media :	ARM
FBS :	dialysed 5%
Cell :	MiaPaca
	0.099	0.063	0.106	0.054	0.1	0.056	0.101	0.057	0.12	0.068	0.12	0.067
SAMPLE 1	0.09	0.144	0.221	0.229	0.314	0.267	0.64	0.688	0.714	0.632	0.712	0.08
SAMPLE 2	0.067	0.115	0.174	0.231	0.227	0.289	0.676	0.688	0.678	0.63	0.681	0.068
SAMPLE 3	0.061	0.106	0.186	0.196	0.214	0.262	0.633	0.646	0.799	0.651	0.693	0.056
		0.121667	0.193667	0.218667	0.251667	0.272667	0.649667	0.674	0.730333	0.637667	0.695333
CELLS	0.073	0.745	0.796	0.799	0.785	0.794	0.827	0.796	0.755	0.707	0.71	0.066
SAMPLE CONTROL	0.06	0.118	0.112	0.131	0.109	0.11	0.116	0.099	0.103	0.117	0.113	0.061
MEDIUM	0.061	0.118	0.113	0.114	0.126	0.12	0.115	0.109	0.114	0.101	0.115	0.069
	0.053	0.077	0.074	0.079	0.054	0.066	0.055	0.069	0.064	0.089	0.055	0.07
Samples - control		0.00366667	0.0816667	0.0876667	0.142667	0.162667	0.533667	0.575	0.627333	0.520667	0.582333
Cells-control		0.627	0.683	0.685	0.659	0.674	0.712	0.687	0.641	0.606	0.595
% Viability		0.584795	11.9571	12.7981	21.649	24.1345	74.9532	83.6972	97.8679	85.9186	97.8711
% Inhibition		99.4152	88.0429	87.2019	78.351	75.8655	25.0468	16.3028	2.13209	14.0814	2.12885
Concentration		344.8	172.4	86.2	43.1	21.55	10.775	5.3875	2.69375	1.34688	0.673438	uM

## Sheet: Rep 2
Sample :	Doxorubicin
Media :	ARM
FBS :	dialysed 5%
Cell :	MiaPaca
	0.126	0.07	0.133	0.056	0.133	0.076	0.124	0.069	0.132	0.099	0.169	0.102
SAMPLE 1	0.101	0.195	0.199	0.123	0.473	0.28	0.432	0.392	0.607	0.721	0.703	0.082
SAMPLE 2	0.092	0.197	0.199	0.115	0.325	0.352	0.452	0.397	0.602	0.734	0.705	0.071
SAMPLE 3	0.091	0.195	0.196	0.124	0.136	0.212	0.446	0.396	0.615	0.736	0.703	0.067
		0.195667	0.198	0.120667	0.311333	0.281333	0.443333	0.395	0.608	0.730333	0.703667
CELLS	0.076	0.931	0.608	0.732	0.75	0.698	0.625	0.603	0.624	0.759	0.725	0.062
SAMPLE CONTROL	0.073	0.185	0.187	0.105	0.137	0.117	0.114	0.102	0.125	0.102	0.143	0.074
MEDIUM	0.066	0.104	0.141	0.123	0.131	0.121	0.138	0.12	0.139	0.13	0.139	0.067
	0.065	0.067	0.057	0.068	0.062	0.064	0.057	0.062	0.06	0.073	0.065	0.069
Samples - control		0.0106667	0.011	0.0156667	0.174333	0.164333	0.329333	0.293	0.483	0.628333	0.560667
Cells-control		0.827	0.467	0.609	0.619	0.577	0.487	0.483	0.485	0.629	0.586
% Viability		1.2898	2.35546	2.57252	28.1637	28.4806	67.6249	60.6625	99.5876	99.894	95.6769
% Inhibition		98.7102	97.6445	97.4275	71.8363	71.5194	32.3751	39.3375	0.412371	0.105988	4.32309
Concentration		344.8	172.4	86.2	43.1	21.55	10.775	5.3875	2.69375	1.34688	0.673438	uM

## Sheet: Rep 3
Sample :	Doxorubicin
Media :	ARM
FBS :	dialysed 5%
Cell :	MiaPaca
	0.116	0.066	0.115	0.056	0.099	0.071	0.108	0.055	0.13	0.082	0.149	0.104
SAMPLE 1	0.09	0.121	0.129	0.127	0.365	0.402	0.648	0.643	0.618	0.673	0.858	0.075
SAMPLE 2	0.08	0.112	0.128	0.121	0.328	0.402	0.576	0.563	0.705	0.665	0.776	0.075
SAMPLE 3	0.071	0.121	0.165	0.186	0.288	0.307	0.487	0.467	0.633	0.683	0.745	0.058
		0.118	0.140667	0.144667	0.327	0.370333	0.570333	0.557667	0.652	0.673667	0.793
CELLS	0.065	0.79	0.786	0.765	0.78	0.77	0.742	0.716	0.772	0.788	0.849	0.064
SAMPLE CONTROL	0.062	0.102	0.116	0.1	0.118	0.107	0.122	0.111	0.119	0.108	0.125	0.065
MEDIUM	0.061	0.112	0.122	0.117	0.102	0.122	0.102	0.112	0.106	0.125	0.113	0.065
	0.054	0.068	0.056	0.071	0.058	0.064	0.061	0.072	0.055	0.067	0.062	0.077
Samples - control		0.016	0.0246667	0.0446667	0.209	0.263333	0.448333	0.446667	0.533	0.565667	0.668
Cells-control		0.678	0.664	0.648	0.678	0.648	0.64	0.604	0.666	0.663	0.736
% Viability		2.35988	3.71486	6.893	30.826	40.6379	70.0521	73.9514	80.03	85.3193	90.7609
% Inhibition		97.6401	96.2851	93.107	69.174	59.3621	29.9479	26.0486	19.97	14.6807	9.23913
Concentration		344.8	172.4	86.2	43.1	21.55	10.775	5.3875	2.69375	1.34688	0.673438	uM

## Sheet: Compile
Concentration (uM)	I	II	III
344.8	0.584795	1.2898	2.35988
172.4	11.9571	2.35546	3.71486
86.2	12.7981	2.57252	6.893
43.1	21.649	28.1637	30.826
21.55	24.1345	28.4806	40.6379
10.775	74.9532	67.6249	70.0521
5.3875	83.6972	60.6625	73.9514
2.69375	97.8679	99.5876	80.03
1.34688	85.9186	99.894	85.3193
0.673438	97.8711	95.6769	90.7609
EC50	14.7433	13.3204	15.74
Average	14.6012
SD	1.21604
