# Supplementary material for: L-Canavanine potentiates the cytotoxicity of doxorubicin and cisplatin in arginine deprived human cancer cells
Source: PeerJ. 2016 Jan 7;4:e1542. doi: 10.7717/peerj.1542 (PMC4734457; doi:10.7717/peerj.1542)
Supplement: Supplemental Information 1 — L-Canavanine (L-CAV) was combined with doxorubicine (DOX) or cisplatin (CIS) and then tested against several human cancer cells: human cervical cancer (HeLa), colon cancer (Caco-2), pancreatic cancer cell (MIA PaCa-2 and Bx-PC3), and hepatocellular carcinoma (Hep G2 and SK-Hep-1) in arginine free media (AFM). Cytotoxicity of a single drug was also examined in arginine rich media (ARM). Three types of constant ratio combinations were employed, those are combination based on IC50 of each drug (IC50 : IC50), IC70 of L-CAV and IC30 of drug (IC70 : IC30) and an extra combination to understand whether the combination works in L-CAV dose-dependent manner. Analysis of combination interaction was determined based on combination index (CI) method. Dose reduction index (DRI) was determined to identify the fold number or ratio between the concentration of drug alone and the reduced concentration of the drug in combination in which it is an important issue in clinical level. [file peerj-04-1542-s001.zip › Tabel 1/MIAPaCa-2/Tabel 1 CIS alone in MIAPaCa (ARM).xls]

## Sheet: Rep 1
Sample :	Cisplatin
Media :	ARM
FBS :	dialysed 5%
Cell :	MiaPaca
	0.11	0.067	0.098	0.051	0.098	0.062	0.11	0.064	0.11	0.064	0.136	0.09
SAMPLE 1	0.076	0.115	0.121	0.12	0.234	0.375	0.567	0.61	0.502	0.535	0.608	0.062
SAMPLE 2	0.062	0.113	0.121	0.112	0.165	0.407	0.52	0.596	0.498	0.535	0.667	0.069
SAMPLE 3	0.061	0.132	0.117	0.112	0.178	0.379	0.582	0.575	0.492	0.501	0.574	0.057
		0.12	0.119667	0.114667	0.192333	0.387	0.556333	0.593667	0.497333	0.523667	0.616333
CELLS	0.065	0.702	0.707	0.641	0.512	0.613	0.613	0.674	0.546	0.539	0.621	0.066
SAMPLE CONTROL	0.06	0.116	0.114	0.107	0.114	0.108	0.115	0.104	0.114	0.111	0.122	0.058
MEDIUM	0.056	0.131	0.109	0.131	0.112	0.12	0.113	0.121	0.102	0.12	0.11	0.066
	0.054	0.083	0.059	0.075	0.058	0.065	0.055	0.066	0.062	0.089	0.052	0.061
Samples - control		0.004	0.00566667	0.00766667	0.0783333	0.279	0.441333	0.489667	0.383333	0.412667	0.494333
Cells-control		0.571	0.598	0.51	0.4	0.493	0.5	0.553	0.444	0.419	0.511
% Viability		0.700525	0.947603	1.50327	19.5833	56.5923	88.2667	88.5473	86.3363	98.4885	96.7384
% Inhibition		99.2995	99.0524	98.4967	80.4167	43.4077	11.7333	11.4527	13.6637	1.51154	3.26158
Concentration		1000	500	250	125	62.5	31.25	15.625	7.8125	3.90625	1.95312	uM

## Sheet: Rep 2
Sample :	Cisplatin
Media :	ARM
FBS :	dialysed 5%
Cell :	MiaPaca
	0.105	0.056	0.115	0.067	0.112	0.054	0.12	0.055	0.115	0.076	0.13	0.07
SAMPLE 1	0.082	0.117	0.107	0.114	0.294	0.471	0.636	0.637	0.623	0.671	0.783	0.076
SAMPLE 2	0.074	0.122	0.146	0.105	0.231	0.445	0.573	0.618	0.654	0.657	0.706	0.067
SAMPLE 3	0.063	0.121	0.136	0.124	0.258	0.41	0.631	0.581	0.639	0.684	0.737	0.055
		0.12	0.129667	0.114333	0.261	0.442	0.613333	0.612	0.638667	0.670667	0.742
CELLS	0.061	0.77	0.76	0.703	0.752	0.707	0.708	0.661	0.689	0.689	0.744	0.062
SAMPLE CONTROL	0.061	0.119	0.113	0.111	0.115	0.112	0.115	0.098	0.113	0.116	0.125	0.058
MEDIUM	0.059	0.123	0.106	0.121	0.106	0.126	0.106	0.103	0.118	0.125	0.116	0.071
	0.056	0.082	0.057	0.073	0.057	0.068	0.058	0.071	0.057	0.068	0.057	0.068
Samples - control		0.001	0.0166667	0.00333333	0.146	0.33	0.498333	0.514	0.525667	0.554667	0.617
Cells-control		0.647	0.654	0.582	0.646	0.581	0.602	0.558	0.571	0.564	0.628
% Viability		0.15456	2.54842	0.572738	22.6006	56.7986	82.7796	92.1147	92.0607	98.3452	98.2484
% Inhibition		99.8454	97.4516	99.4273	77.3994	43.2014	17.2204	7.8853	7.93929	1.65485	1.75159
Concentration		1000	500	250	125	62.5	31.25	15.625	7.8125	3.90625	1.95312	uM

## Sheet: Rep 3
Sample :	Cisplatin
Media :	ARM
FBS :	dialysed 5%
Cell :	MiaPaca
	0.129	0.055	0.147	0.081	0.134	0.049	0.119	0.056	0.141	0.062	0.146	0.1
SAMPLE 1	0.085	0.11	0.1721	0.115	0.278	0.49	0.646	0.646	0.777	0.743	0.881	0.072
SAMPLE 2	0.079	0.099	0.172	0.115	0.255	0.437	0.615	0.645	0.716	0.715	0.791	0.07
SAMPLE 3	0.082	0.104	0.136	0.112	0.223	0.403	0.603	0.63	0.688	0.76	0.749	0.062
		0.104333	0.160033	0.114	0.252	0.443333	0.621333	0.640333	0.727	0.739333	0.807
CELLS	0.076	0.827	0.897	0.772	0.97	0.747	0.778	0.763	0.791	0.794	0.825	0.059
SAMPLE CONTROL	0.069	0.098	0.118	0.109	0.131	0.094	0.124	0.101	0.112	0.107	0.13	0.059
MEDIUM	0.068	0.103	0.116	0.117	0.117	0.114	0.108	0.104	0.122	0.114	0.099	0.069
	0.061	0.074	0.056	0.068	0.06	0.064	0.06	0.058	0.056	0.065	0.061	0.066
Samples - control		0.00633333	0.0420333	0.005	0.121	0.349333	0.497333	0.539333	0.615	0.632333	0.677
Cells-control		0.724	0.781	0.655	0.853	0.633	0.67	0.659	0.669	0.68	0.726
% Viability		0.87477	5.38199	0.763359	14.1852	55.1869	74.2289	81.8412	91.9283	92.9902	93.2507
% Inhibition		99.1252	94.618	99.2366	85.8148	44.8131	25.7711	18.1588	8.07175	7.0098	6.74931
Concentration		1000	500	250	125	62.5	31.25	15.625	7.8125	3.90625	1.95312	uM

## Sheet: Compile
Concentration	I	II	III
1000	0.700525	0.15456	0.87477
500	0.947603	2.54842	5.38199
250	1.50327	0.572738	0.763359
125	19.5833	22.6006	14.1852
62.5	56.5923	56.7986	55.1869
31.25	88.2667	82.7796	74.2289
15.625	88.5473	92.1147	81.8412
7.8125	86.3363	92.0607	91.9283
3.90625	98.4885	98.3452	92.9902
1.95312	96.7384	98.2484	93.2507
EC50	74.6428	73.3365	68.0414
Average	72.0069
SD	3.49578
