# Supplementary material for: L-Canavanine potentiates the cytotoxicity of doxorubicin and cisplatin in arginine deprived human cancer cells
Source: PeerJ. 2016 Jan 7;4:e1542. doi: 10.7717/peerj.1542 (PMC4734457; doi:10.7717/peerj.1542)
Supplement: Supplemental Information 1 — L-Canavanine (L-CAV) was combined with doxorubicine (DOX) or cisplatin (CIS) and then tested against several human cancer cells: human cervical cancer (HeLa), colon cancer (Caco-2), pancreatic cancer cell (MIA PaCa-2 and Bx-PC3), and hepatocellular carcinoma (Hep G2 and SK-Hep-1) in arginine free media (AFM). Cytotoxicity of a single drug was also examined in arginine rich media (ARM). Three types of constant ratio combinations were employed, those are combination based on IC50 of each drug (IC50 : IC50), IC70 of L-CAV and IC30 of drug (IC70 : IC30) and an extra combination to understand whether the combination works in L-CAV dose-dependent manner. Analysis of combination interaction was determined based on combination index (CI) method. Dose reduction index (DRI) was determined to identify the fold number or ratio between the concentration of drug alone and the reduced concentration of the drug in combination in which it is an important issue in clinical level. [file peerj-04-1542-s001.zip › Tabel 1/MIAPaCa-2/Tabel 1 DOX alone in MIAPaCa (AFM).xls]

## Sheet: Rep.1
Sample :	Doxorubicin
Media :	AFM
FBS :	dialysed 5%
Cell :	MiaPaca
	0.114	0.058	0.114	0.064	0.092	0.062	0.132	0.073	0.107	0.057	0.11	0.101
SAMPLE 1	0.089	0.133	0.134	0.205	0.156	0.317	0.433	0.512	0.412	0.528	0.497	0.079
SAMPLE 2	0.084	0.136	0.135	0.192	0.169	0.328	0.424	0.499	0.51	0.49	0.508	0.078
SAMPLE 3	0.076	0.129	0.127	0.184	0.172	0.319	0.438	0.481	0.477	0.504	0.502	0.056
		0.132667	0.132	0.193667	0.165667	0.321333	0.431667	0.497333	0.466333	0.507333	0.502333
CELLS	0.067	0.452	0.497	0.507	0.515	0.526	0.489	0.525	0.471	0.526	0.515	0.062
SAMPLE CONTROL	0.067	0.113	0.106	0.119	0.102	0.119	0.107	0.12	0.121	0.123	0.099	0.059
MEDIUM	0.061	0.121	0.112	0.121	0.107	0.133	0.121	0.105	0.108	0.126	0.11	0.062
	0.06	0.062	0.069	0.055	0.066	0.058	0.062	0.067	0.067	0.061	0.073	0.061
Samples - control		0.0196667	0.026	0.0746667	0.0636667	0.202333	0.324667	0.377333	0.345333	0.384333	0.403333
Cells-control		0.331	0.385	0.386	0.408	0.393	0.368	0.42	0.363	0.4	0.405
% Viability		5.94159	6.75325	19.3437	15.6046	51.4843	88.2246	89.8413	95.1331	96.0833	99.5885
% Inhibition		94.0584	93.2468	80.6563	84.3954	48.5157	11.7754	10.1587	4.86685	3.91667	0.411523
Concentration		344.8	172.4	86.2	43.1	21.55	10.775	5.3875	2.69375	1.34688	0.673438	uM
Next Concentration

## Sheet: Rep.2
Sample :	Doxorubicin
Media :	AFM
FBS :	dialysed 5%
Cell :	MiaPaca
	0.106	0.059	0.111	0.058	0.106	0.061	0.096	0.061	0.102	0.078	0.086	0.091
SAMPLE 1	0.085	0.158	0.204	0.217	0.249	0.425	0.657	0.648	0.633	0.587	0.67	0.068
SAMPLE 2	0.072	0.168	0.209	0.228	0.264	0.446	0.63	0.63	0.615	0.575	0.673	0.076
SAMPLE 3	0.07	0.168	0.208	0.224	0.257	0.446	0.625	0.59	0.571	0.545	0.643	0.073
		0.164667	0.207	0.223	0.256667	0.439	0.637333	0.622667	0.606333	0.569	0.662
CELLS	0.068	0.685	0.705	0.765	0.751	0.812	0.68	0.649	0.733	0.599	0.668	0.092
SAMPLE CONTROL	0.063	0.109	0.115	0.108	0.111	0.119	0.115	0.096	0.102	0.102	0.133	0.07
MEDIUM	0.062	0.111	0.129	0.121	0.124	0.115	0.108	0.116	0.114	0.123	0.129	0.11
	0.055	0.071	0.059	0.103	0.059	0.068	0.055	0.064	0.067	0.092	0.065	0.075
Samples - control		0.0556667	0.092	0.115	0.145667	0.32	0.522333	0.526667	0.504333	0.467	0.529
Cells-control		0.574	0.576	0.644	0.627	0.697	0.572	0.533	0.619	0.476	0.539
% Viability		9.69803	15.9722	17.8571	23.2323	45.911	91.317	98.8118	81.4755	98.1092	98.1447
% Inhibition		90.302	84.0278	82.1429	76.7677	54.089	8.68298	1.18824	18.5245	1.89076	1.85529
Concentration		344.8	172.4	86.2	43.1	21.55	10.775	5.3875	2.69375	1.34688	0.673438	uM
Next Concentration

## Sheet: Rep.3
Sample :	Doxorubicin
Media :	AFM
FBS :	dialysed 5%
Cell :	MiaPaca
	0.114	0.071	0.115	0.071	0.083	0.053	0.125	0.061	0.123	0.085	0.115	0.1
SAMPLE 1	0.1	0.122	0.133	0.19	0.203	0.301	0.415	0.403	0.403	0.44	0.462	0.087
SAMPLE 2	0.087	0.128	0.143	0.195	0.231	0.32	0.406	0.402	0.401	0.458	0.441	0.077
SAMPLE 3	0.069	0.116	0.149	0.199	0.199	0.323	0.427	0.406	0.424	0.44	0.476	0.099
		0.122	0.141667	0.194667	0.211	0.314667	0.416	0.403667	0.409333	0.446	0.459667
CELLS	0.069	0.466	0.472	0.5	0.48	0.455	0.424	0.422	0.45	0.446	0.48	0.067
SAMPLE CONTROL	0.062	0.106	0.115	0.163	0.126	0.103	0.113	0.099	0.111	0.126	0.119	0.079
MEDIUM	0.063	0.121	0.129	0.131	0.143	0.113	0.116	0.11	0.125	0.12	0.137	0.066
	0.06	0.072	0.061	0.111	0.057	0.068	0.059	0.072	0.068	0.074	0.057	0.065
Samples - control		0.016	0.0266667	0.0316667	0.085	0.211667	0.303	0.304667	0.298333	0.32	0.340667
Cells-control		0.345	0.343	0.369	0.337	0.342	0.308	0.312	0.325	0.326	0.343
% Viability		4.63768	7.77454	8.58175	25.2226	61.8908	98.3766	97.6496	91.7949	98.1595	99.3197
% Inhibition		95.3623	92.2255	91.4182	74.7774	38.1092	1.62338	2.35043	8.20513	1.84049	0.680272
Concentration		344.8	172.4	86.2	43.1	21.55	10.775	5.3875	2.69375	1.34688	0.673438	uM
Next Concentration

## Sheet: Compile Dox alone
Concentration (uM)	I	II	III	Average	Inhibition Average	Fa
344.8	5.94159	9.69803	4.63768	6.7591	93.2409	0.932409
172.4	6.75325	15.9722	7.77454	10.1667	89.8333	0.898333
86.2	19.3437	17.8571	8.58175	15.2609	84.7391	0.847391
43.1	15.6046	23.2323	25.2226	21.3532	78.6468	0.786468
21.55	51.4843	45.911	61.8908	53.0954	46.9046	0.469046
10.775	88.2246	91.317	98.3766	92.6394	7.36057	0.0736057
5.3875	89.8413	98.8118	97.6496	95.4342	4.5658	0.045658
2.69375	95.1331	81.4755	91.7949	89.4678	10.5322	0.105322
1.34688	96.0833	98.1092	98.1595	97.4507	2.5493	0.025493
0.673438	99.5885	98.1447	99.3197	99.0176	0.982361	0.00982361
EC50	21.1406	19.5928	26.0092
Average	22.2475
SD	3.34836
