# Supplementary material for: L-Canavanine potentiates the cytotoxicity of doxorubicin and cisplatin in arginine deprived human cancer cells
Source: PeerJ. 2016 Jan 7;4:e1542. doi: 10.7717/peerj.1542 (PMC4734457; doi:10.7717/peerj.1542)
Supplement: Supplemental Information 1 — L-Canavanine (L-CAV) was combined with doxorubicine (DOX) or cisplatin (CIS) and then tested against several human cancer cells: human cervical cancer (HeLa), colon cancer (Caco-2), pancreatic cancer cell (MIA PaCa-2 and Bx-PC3), and hepatocellular carcinoma (Hep G2 and SK-Hep-1) in arginine free media (AFM). Cytotoxicity of a single drug was also examined in arginine rich media (ARM). Three types of constant ratio combinations were employed, those are combination based on IC50 of each drug (IC50 : IC50), IC70 of L-CAV and IC30 of drug (IC70 : IC30) and an extra combination to understand whether the combination works in L-CAV dose-dependent manner. Analysis of combination interaction was determined based on combination index (CI) method. Dose reduction index (DRI) was determined to identify the fold number or ratio between the concentration of drug alone and the reduced concentration of the drug in combination in which it is an important issue in clinical level. [file peerj-04-1542-s001.zip › Figure 4, Tabel 2 and 3/Combination L-CAV and CIS in HepG2/Fig 4. Table 3. Comb LCAV and CIS in HepG2 (FIX RATIO).xls]

## Sheet: Comb 10 and 1 (Rep 1)
Sample :	L Cav and Cis (10 and 1)
Media :	AFM
FBS :	dialysed 5%
Cell :	Hep G2
	0.123	0.064	0.117	0.057	0.121	0.061	0.124	0.064	0.138	0.078	0.154	0.091
SAMPLE 1	0.094	0.113	0.135	0.144	0.214	0.214	0.256	0.239	0.308	0.248	0.345	0.073
SAMPLE 2	0.083	0.112	0.144	0.132	0.172	0.2	0.224	0.205	0.291	0.244	0.291	0.072
SAMPLE 3	0.074	0.117	0.13	0.145	0.205	0.231	0.222	0.23	0.256	0.221	0.294	0.059
		0.114	0.136333	0.140333	0.197	0.215	0.234	0.224667	0.285	0.237667	0.31
CELLS	0.07	0.291	0.249	0.266	0.317	0.294	0.308	0.271	0.292	0.266	0.293	0.069
SAMPLE CONTROL	0.064	0.104	0.117	0.107	0.124	0.12	0.125	0.103	0.118	0.102	0.133	0.063
MEDIUM	0.061	0.121	0.109	0.13	0.113	0.124	0.127	0.113	0.119	0.127	0.112	0.066
	0.06	0.074	0.058	0.075	0.061	0.067	0.059	0.069	0.055	0.08	0.063	0.07
Samples - control		0.01	0.0193333	0.0333333	0.073	0.095	0.109	0.121667	0.167	0.135667	0.177
Cells-control		0.17	0.14	0.136	0.204	0.17	0.181	0.158	0.173	0.139	0.181
% Viability		5.88235	13.8095	24.5098	35.7843	55.8824	60.221	77.0042	96.5318	97.6019	97.7901
% Inhibition		94.1176	86.1905	75.4902	64.2157	44.1176	39.779	22.9958	3.46821	2.39808	2.20994
Concentration		128.18	64.09	32.045	16.0225	8.01125	4.00563	2.00281	1.00141	0.500703	0.250352	uM

## Sheet: Comb 10 and 1 (Rep 2)
Sample :	L Cav and Cis (10 and 1)
Media :	AFM
FBS :	dialysed 5%
Cell :	Hep G2
	0.116	0.057	0.107	0.054	0.108	0.058	0.134	0.06	0.134	0.062	0.141	0.076
SAMPLE 1	0.082	0.122	0.159	0.14	0.202	0.19	0.255	0.237	0.301	0.259	0.322	0.045
SAMPLE 2	0.069	0.124	0.132	0.14	0.194	0.197	0.229	0.206	0.267	0.239	0.301	0.07
SAMPLE 3	0.071	0.129	0.135	0.149	0.201	0.212	0.264	0.206	0.274	0.277	0.293	0.066
		0.125	0.142	0.143	0.199	0.199667	0.249333	0.216333	0.280667	0.258333	0.305333
CELLS	0.064	0.302	0.297	0.313	0.321	0.285	0.304	0.253	0.292	0.287	0.341	0.072
SAMPLE CONTROL	0.061	0.117	0.125	0.114	0.113	0.115	0.12	0.119	0.126	0.121	0.129	0.061
MEDIUM	0.066	0.143	0.124	0.126	0.136	0.13	0.132	0.132	0.12	0.14	0.159	0.075
	0.055	0.087	0.058	0.077	0.057	0.07	0.06	0.074	0.063	0.09	0.063	0.069
Samples - control		0.008	0.017	0.029	0.086	0.0846667	0.129333	0.0973333	0.154667	0.137333	0.176333
Cells-control		0.159	0.173	0.187	0.185	0.155	0.172	0.121	0.172	0.147	0.182
% Viability		5.03145	9.82659	15.508	46.4865	54.6237	75.1938	80.4408	89.9225	93.424	96.8864
% Inhibition		94.9686	90.1734	84.492	53.5135	45.3763	24.8062	19.5592	10.0775	6.57596	3.11355
Concentration		128.18	64.09	32.045	16.0225	8.01125	4.00563	2.00281	1.00141	0.500703	0.250352	uM

## Sheet: Comb 10 and 1 (Rep 3)
Sample :	L Cav and Cis (10 and 1)
Media :	AFM
FBS :	dialysed 5%
Cell :	Hep G2
	0.111	0.064	0.1	0.061	0.11	0.06	0.121	0.058	0.131	0.074	0.145	0.063
SAMPLE 1	0.083	0.112	0.146	0.258	0.304	0.384	0.427	0.421	0.456	0.472	0.536	0.078
SAMPLE 2	0.067	0.104	0.154	0.262	0.346	0.395	0.439	0.423	0.495	0.476	0.586	0.06
SAMPLE 3	0.062	0.11	0.149	0.268	0.346	0.387	0.414	0.432	0.437	0.472	0.467	0.051
		0.108667	0.149667	0.262667	0.332	0.388667	0.426667	0.425333	0.462667	0.473333	0.529667
CELLS	0.061	0.458	0.469	0.535	0.555	0.548	0.503	0.488	0.48	0.491	0.527	0.058
SAMPLE CONTROL	0.06	0.107	0.108	0.107	0.108	0.116	0.122	0.101	0.112	0.127	0.112	0.061
MEDIUM	0.06	0.119	0.117	0.131	0.117	0.118	0.104	0.121	0.117	0.132	0.105	0.068
	0.056	0.086	0.058	0.077	0.059	0.069	0.066	0.079	0.061	0.081	0.065	0.072
Samples - control		0.00166667	0.0416667	0.155667	0.224	0.272667	0.304667	0.324333	0.350667	0.346333	0.417667
Cells-control		0.339	0.352	0.404	0.438	0.43	0.399	0.367	0.363	0.359	0.422
% Viability		0.491642	11.8371	38.5314	51.1416	63.4109	76.3576	88.3742	96.6024	96.4717	98.9731
% Inhibition		99.5084	88.1629	61.4686	48.8584	36.5891	23.6424	11.6258	3.39761	3.52832	1.02686
Concentration		128.18	64.09	32.045	16.0225	8.01125	4.00563	2.00281	1.00141	0.500703	0.250352	uM

## Sheet: Compile 10 and 1
Cisplatin
Concentration	I	II	III
128.18	5.88235	5.03145	0.491642
64.09	13.8095	9.82659	11.8371
32.045	24.5098	15.508	38.5314
16.0225	35.7843	46.4865	51.1416
8.01125	55.8824	54.6237	63.4109
4.00563	60.221	75.1938	76.3576
2.00281	77.0042	80.4408	88.3742
1.00141	96.5318	89.9225	96.6024
0.500703	97.6019	93.424	96.4717
0.250352	97.7901	96.8864	98.9731
EC50	8.787	9.96	14.72
Average	11.1557
SD	3.14203

## Sheet: Comb IC 50 and IC 50 (Rep 1)
Sample :	L Cav and Cis (50 and 50)
Media :	AFM
FBS :	dialysed 5%
Cell :	Hep G2
	0.129	0.065	0.114	0.06	0.102	0.065	0.122	0.06	0.132	0.083	0.148	0.065
SAMPLE 1	0.084	0.129	0.181	0.169	0.217	0.244	0.25	0.249	0.265	0.278	0.34	0.083
SAMPLE 2	0.08	0.135	0.177	0.187	0.225	0.242	0.255	0.237	0.276	0.262	0.302	0.07
SAMPLE 3	0.072	0.138	0.172	0.198	0.226	0.256	0.253	0.241	0.279	0.258	0.336	0.055
		0.134	0.176667	0.184667	0.222667	0.247333	0.252667	0.242333	0.273333	0.266	0.326
CELLS	0.07	0.291	0.283	0.277	0.293	0.268	0.257	0.261	0.268	0.294	0.322	0.066
SAMPLE CONTROL	0.063	0.118	0.117	0.107	0.117	0.12	0.127	0.109	0.128	0.12	0.129	0.054
MEDIUM	0.064	0.128	0.128	0.13	0.132	0.122	0.112	0.121	0.11	0.132	0.122	0.059
	0.059	0.072	0.062	0.075	0.061	0.067	0.057	0.07	0.06	0.076	0.063	0.069
Samples - control		0.016	0.0596667	0.0776667	0.105667	0.127333	0.125667	0.133333	0.145333	0.146	0.197
Cells-control		0.163	0.155	0.147	0.161	0.146	0.145	0.14	0.158	0.162	0.2
% Viability		9.81595	38.4946	52.8345	65.6315	87.2146	86.6667	95.2381	91.9831	90.1235	98.5
% Inhibition		90.184	61.5054	47.1655	34.3685	12.7854	13.3333	4.7619	8.01688	9.87654	1.5
Concentration		29.74	14.87	7.435	3.7175	1.85875	0.929375	0.464687	0.232344	0.116172	0.0580859	uM

## Sheet: Comb IC 50 and IC 50 (Rep 2)
Sample :	L Cav and Cis (50 and 50)
Media :	AFM
FBS :	dialysed 5%
Cell :	Hep G2
	0.111	0.062	0.11	0.059	0.093	0.053	0.124	0.068	0.124	0.051	0.123	0.067
SAMPLE 1	0.077	0.126	0.194	0.167	0.224	0.239	0.246	0.241	0.246	0.243	0.272	0.076
SAMPLE 2	0.068	0.128	0.189	0.158	0.223	0.206	0.258	0.204	0.246	0.237	0.287	0.066
SAMPLE 3	0.069	0.122	0.147	0.175	0.237	0.238	0.246	0.208	0.255	0.242	0.257	0.06
		0.125333	0.176667	0.166667	0.228	0.227667	0.25	0.217667	0.249	0.240667	0.272
CELLS	0.062	0.229	0.245	0.249	0.283	0.262	0.26	0.251	0.253	0.264	0.26	0.061
SAMPLE CONTROL	0.063	0.125	0.127	0.105	0.118	0.12	0.121	0.104	0.112	0.112	0.129	0.065
MEDIUM	0.06	0.125	0.126	0.137	0.136	0.137	0.122	0.129	0.104	0.127	0.108	0.071
	0.056	0.088	0.058	0.085	0.056	0.072	0.058	0.069	0.057	0.074	0.057	0.071
Samples - control		0.000333333	0.0496667	0.0616667	0.11	0.107667	0.129	0.113667	0.137	0.128667	0.143
Cells-control		0.104	0.119	0.112	0.147	0.125	0.138	0.122	0.149	0.137	0.152
% Viability		0.320513	41.7367	55.0595	74.8299	86.1333	93.4783	93.1694	91.9463	93.9173	94.0789
% Inhibition		99.6795	58.2633	44.9405	25.1701	13.8667	6.52174	6.8306	8.05369	6.08273	5.92105
Concentration		29.74	14.87	7.435	3.7175	1.85875	0.929375	0.464687	0.232344	0.116172	0.0580859	uM

## Sheet: Comb IC 50 and IC50 (Rep 3)
Sample :	L Cav and Cis (50 and 50)
Media :	AFM
FBS :	dialysed 5%
Cell :	Hep G2
	0.104	0.058	0.099	0.055	0.104	0.06	0.103	0.06	0.126	0.059	0.141	0.078
SAMPLE 1	0.075	0.149	0.211	0.246	0.348	0.312	0.425	0.438	0.46	0.426	0.53	0.072
SAMPLE 2	0.063	0.142	0.212	0.227	0.324	0.369	0.421	0.428	0.472	0.446	0.493	0.067
SAMPLE 3	0.062	0.108	0.206	0.261	0.35	0.338	0.444	0.452	0.436	0.423	0.434	0.057
		0.133	0.209667	0.244667	0.340667	0.339667	0.43	0.439333	0.456	0.431667	0.485667
CELLS	0.062	0.469	0.452	0.434	0.458	0.429	0.493	0.506	0.506	0.509	0.505	0.055
SAMPLE CONTROL	0.059	0.13	0.118	0.102	0.111	0.109	0.117	0.119	0.117	0.106	0.119	0.059
MEDIUM	0.061	0.131	0.107	0.123	0.117	0.124	0.116	0.129	0.112	0.134	0.104	0.067
	0.054	0.084	0.061	0.085	0.054	0.073	0.059	0.079	0.056	0.073	0.061	0.069
Samples - control		0.003	0.0916667	0.142667	0.229667	0.230667	0.313	0.320333	0.339	0.325667	0.366667
Cells-control		0.338	0.345	0.311	0.341	0.305	0.377	0.377	0.394	0.375	0.401
% Viability		0.887574	26.57	45.8735	67.3509	75.6284	83.0239	84.9691	86.0406	86.8444	91.4381
% Inhibition		99.1124	73.43	54.1265	32.6491	24.3716	16.9761	15.0309	13.9594	13.1556	8.56193
Concentration		29.74	14.87	7.435	3.7175	1.85875	0.929375	0.464687	0.232344	0.116172	0.0580859	uM

## Sheet: Compile 50 and 50
Cisplatin
Concentration	I	II	III
29.74	9.81595	0.320513	0.887574
14.87	38.4946	41.7367	26.57
7.435	52.8345	55.0595	45.8735
3.7175	65.6315	74.8299	67.3509
1.85875	87.2146	86.1333	75.6284
0.929375	86.6667	93.4783	83.0239
0.464687	95.2381	93.1694	84.9691
0.232344	91.9831	91.9463	86.0406
0.116172	90.1235	93.9173	86.8444
0.0580859	98.5	94.0789	91.4381
EC50	7.633	8.384	5.322
Average	7.113
SD	1.59586

## Sheet: Comb IC 70 and IC 30 (Rep 1)
Sample :	L Cav and Cis (70 and 30)
Media :	AFM
FBS :	dialysed 5%
Cell :	Hep G2
	0.122	0.062	0.123	0.058	0.103	0.067	0.121	0.055	0.141	0.07	0.14	0.074
SAMPLE 1	0.081	0.106	0.173	0.178	0.225	0.217	0.252	0.205	0.301	0.228	0.235	0.087
SAMPLE 2	0.072	0.111	0.16	0.15	0.224	0.217	0.236	0.199	0.28	0.232	0.259	0.078
SAMPLE 3	0.073	0.108	0.151	0.173	0.223	0.207	0.244	0.224	0.293	0.239	0.26	0.055
		0.108333	0.161333	0.167	0.224	0.213667	0.244	0.209333	0.291333	0.233	0.251333
CELLS	0.069	0.266	0.252	0.244	0.248	0.24	0.281	0.231	0.295	0.251	0.278	0.059
SAMPLE CONTROL	0.062	0.095	0.119	0.103	0.116	0.099	0.109	0.094	0.117	0.095	0.107	0.063
MEDIUM	0.059	0.113	0.124	0.118	0.118	0.106	0.127	0.105	0.113	0.103	0.132	0.067
	0.056	0.083	0.055	0.073	0.055	0.066	0.057	0.065	0.057	0.073	0.052	0.059
Samples - control		0.0133333	0.0423333	0.064	0.108	0.114667	0.135	0.115333	0.174333	0.138	0.144333
Cells-control		0.153	0.128	0.126	0.13	0.134	0.154	0.126	0.182	0.148	0.146
% Viability		8.7146	33.0729	50.7937	83.0769	85.5721	87.6623	91.5344	95.7875	93.2432	98.8584
% Inhibition		91.2854	66.9271	49.2063	16.9231	14.4279	12.3377	8.46561	4.21245	6.75676	1.14155
Concentration		7.42	3.71	1.855	0.9275	0.46375	0.231875	0.115937	0.0579687	0.0289844	0.0144922	uM

## Sheet: Comb IC 70 and IC 30 (Rep 2)
Sample :	L Cav and Cis (70 and 30)
Media :	AFM
FBS :	dialysed 5%
Cell :	Hep G2
	0.107	0.062	0.115	0.067	0.119	0.054	0.118	0.09	0.119	0.08	0.15	0.08
SAMPLE 1	0.096	0.145	0.178	0.169	0.23	0.205	0.224	0.204	0.314	0.223	0.203	0.082
SAMPLE 2	0.082	0.146	0.189	0.178	0.25	0.191	0.225	0.219	0.298	0.229	0.204	0.071
SAMPLE 3	0.099	0.142	0.167	0.178	0.23	0.205	0.231	0.228	0.336	0.204	0.207	0.056
		0.144333	0.178	0.175	0.236667	0.200333	0.226667	0.217	0.316	0.218667	0.204667
CELLS	0.064	0.29	0.292	0.282	0.261	0.229	0.295	0.234	0.287	0.254	0.276	0.096
SAMPLE CONTROL	0.065	0.106	0.102	0.099	0.127	0.122	0.109	0.125	0.16	0.11	0.139	0.066
MEDIUM	0.062	0.12	0.14	0.164	0.124	0.139	0.168	0.131	0.121	0.138	0.208	0.071
	0.059	0.085	0.066	0.076	0.06	0.072	0.064	0.068	0.064	0.081	0.068	0.072
Samples - control		0.0383333	0.076	0.076	0.109667	0.0783333	0.117667	0.092	0.156	0.108667	0.0656667
Cells-control		0.17	0.152	0.118	0.137	0.09	0.127	0.103	0.166	0.116	0.068
% Viability		22.549	50	64.4068	80.0487	87.037	92.6509	89.3204	93.9759	93.6782	96.5686
% Inhibition		77.451	50	35.5932	19.9513	12.963	7.34908	10.6796	6.0241	6.32184	3.43137
Concentration		7.42	3.71	1.855	0.9275	0.46375	0.231875	0.115937	0.0579687	0.0289844	0.0144922	uM

[truncated: 2 more sheets: Comb IC 70 and IC 30 (Rep 3), Compile 70 and 30]
