# Supplementary material for: L-Canavanine potentiates the cytotoxicity of doxorubicin and cisplatin in arginine deprived human cancer cells
Source: PeerJ. 2016 Jan 7;4:e1542. doi: 10.7717/peerj.1542 (PMC4734457; doi:10.7717/peerj.1542)
Supplement: Supplemental Information 1 — L-Canavanine (L-CAV) was combined with doxorubicine (DOX) or cisplatin (CIS) and then tested against several human cancer cells: human cervical cancer (HeLa), colon cancer (Caco-2), pancreatic cancer cell (MIA PaCa-2 and Bx-PC3), and hepatocellular carcinoma (Hep G2 and SK-Hep-1) in arginine free media (AFM). Cytotoxicity of a single drug was also examined in arginine rich media (ARM). Three types of constant ratio combinations were employed, those are combination based on IC50 of each drug (IC50 : IC50), IC70 of L-CAV and IC30 of drug (IC70 : IC30) and an extra combination to understand whether the combination works in L-CAV dose-dependent manner. Analysis of combination interaction was determined based on combination index (CI) method. Dose reduction index (DRI) was determined to identify the fold number or ratio between the concentration of drug alone and the reduced concentration of the drug in combination in which it is an important issue in clinical level. [file peerj-04-1542-s001.zip › Figure 4, Tabel 2 and 3/Combination L-CAV and CIS in SK-Hep-1/Fig 4. Table 3. Comb LCAV and CIS in SK-Hep-1 (FIX RATIO).xls]

## Sheet: (50 and 50) Rep 1
Sample :	L Cav and Cis (50:50)
Media :	AFM
FBS :	dialysed 5%
Cell :	SK-Hep1
	0.062	0.059	0.057	0.057	0.066	0.066	0.086	0.069	0.061	0.067	0.099	0.059
SAMPLE 1	0.064	0.108	0.131	0.12	0.198	0.219	0.281	0.279	0.324	0.319	0.368	0.072
SAMPLE 2	0.059	0.117	0.129	0.127	0.153	0.189	0.267	0.277	0.326	0.315	0.32	0.067
SAMPLE 3	0.1	0.148	0.117	0.133	0.134	0.196	0.249	0.3	0.302	0.336	0.337	0.06
		0.124333	0.125667	0.126667	0.161667	0.201333	0.265667	0.285333	0.317333	0.323333	0.341667
CELLS	0.085	0.385	0.353	0.385	0.351	0.355	0.338	0.339	0.323	0.376	0.354	0.078
SAMPLE CONTROL	0.062	0.117	0.112	0.12	0.105	0.108	0.108	0.113	0.114	0.109	0.112	0.064
MEDIUM	0.069	0.148	0.117	0.152	0.127	0.165	0.129	0.147	0.108	0.145	0.109	0.101
	0.062	0.096	0.066	0.099	0.071	0.088	0.064	0.094	0.067	0.09	0.072	0.094
Samples - control		0.00733333	0.0136667	0.00666667	0.0566667	0.0933333	0.157667	0.172333	0.203333	0.214333	0.229667
Cells-control		0.237	0.236	0.233	0.224	0.19	0.209	0.192	0.215	0.231	0.245
% Viability		3.09423	5.79096	2.86123	25.2976	49.1228	75.4386	89.7569	94.5736	92.785	93.7415
% Inhibition		96.9058	94.209	97.1388	74.7024	50.8772	24.5614	10.2431	5.42636	7.21501	6.2585
Concentration		250.8	125.4	62.7	31.35	15.675	7.8375	3.91875	1.95938	0.979688	0.489844	uM

## Sheet: (50 and 50) Rep 2
Sample :	L Cav and Cis (50:50)
Media :	AFM
FBS :	dialysed 5%
Cell :	SK-Hep1
	0.094	0.052	0.096	0.063	0.082	0.053	0.096	0.06	0.104	0.067	0.107	0.05
SAMPLE 1	0.066	0.131	0.107	0.138	0.163	0.198	0.257	0.269	0.334	0.313	0.305	0.072
SAMPLE 2	0.059	0.099	0.12	0.136	0.141	0.198	0.264	0.267	0.322	0.331	0.308	0.065
SAMPLE 3	0.063	0.124	0.105	0.143	0.145	0.205	0.254	0.278	0.298	0.332	0.319	0.055
		0.118	0.110667	0.139	0.149667	0.200333	0.258333	0.271333	0.318	0.325333	0.310667
CELLS	0.069	0.288	0.294	0.332	0.327	0.343	0.339	0.34	0.346	0.36	0.347	0.078
SAMPLE CONTROL	0.061	0.112	0.1	0.12	0.104	0.107	0.099	0.115	0.112	0.126	0.111	0.062
MEDIUM	0.065	0.133	0.116	0.124	0.128	0.141	0.131	0.148	0.098	0.138	0.133	0.081
	0.055	0.097	0.063	0.092	0.054	0.081	0.057	0.085	0.067	0.098	0.059	0.079
Samples - control		0.006	0.0106667	0.019	0.0456667	0.0933333	0.159333	0.156333	0.206	0.199333	0.199667
Cells-control		0.155	0.178	0.208	0.199	0.202	0.208	0.192	0.248	0.222	0.214
% Viability		3.87097	5.99251	9.13462	22.9481	46.2046	76.6026	81.4236	83.0645	89.7898	93.3022
% Inhibition		96.129	94.0075	90.8654	77.0519	53.7954	23.3974	18.5764	16.9355	10.2102	6.69782
Concentration		250.8	125.4	62.7	31.35	15.675	7.8375	3.91875	1.95938	0.979688	0.489844	uM

## Sheet: (50 and 50) Rep 3
Sample :	L Cav and Cis (50:50)
Media :	AFM
FBS :	dialysed 5%
Cell :	SK-Hep1
	0.103	0.061	0.111	0.066	0.113	0.056	0.121	0.069	0.103	0.072	0.121	0.083
SAMPLE 1	0.088	0.111	0.102	0.132	0.203	0.305	0.302	0.383	0.45	0.379	0.446	0.083
SAMPLE 2	0.065	0.091	0.136	0.119	0.201	0.302	0.308	0.36	0.45	0.39	0.428	0.066
SAMPLE 3	0.067	0.111	0.152	0.138	0.206	0.309	0.308	0.403	0.374	0.377	0.45	0.062
		0.104333	0.13	0.129667	0.203333	0.305333	0.306	0.382	0.424667	0.382	0.441333
CELLS	0.062	0.379	0.374	0.326	0.368	0.452	0.372	0.398	0.435	0.403	0.432	0.068
SAMPLE CONTROL	0.059	0.104	0.11	0.112	0.113	0.099	0.11	0.099	0.12	0.124	0.127	0.07
MEDIUM	0.063	0.124	0.112	0.123	0.118	0.12	0.116	0.112	0.114	0.133	0.116	0.078
	0.058	0.092	0.064	0.085	0.065	0.072	0.057	0.078	0.059	0.077	0.061	0.078
Samples - control		0.000333333	0.02	0.0176667	0.0903333	0.206333	0.196	0.283	0.304667	0.258	0.314333
Cells-control		0.255	0.262	0.203	0.25	0.332	0.256	0.286	0.321	0.27	0.316
% Viability		0.130719	7.63359	8.70279	36.1333	62.1486	76.5625	98.951	94.9117	95.5556	99.4726
% Inhibition		99.8693	92.3664	91.2972	63.8667	37.8514	23.4375	1.04895	5.08827	4.44444	0.527426
Concentration		250.8	125.4	62.7	31.35	15.675	7.8375	3.91875	1.95938	0.979688	0.489844	uM

## Sheet: Compile (50 and 50)
Cisplatin
Concentration	I	II	III
250.8	3.09423	3.87097	0.130719
125.4	5.79096	5.99251	7.63359
62.7	2.86123	9.13462	8.70279
31.35	25.2976	22.9481	36.1333
15.675	49.1228	46.2046	62.1486
7.8375	75.4386	76.6026	76.5625
3.91875	89.7569	81.4236	98.951
1.95938	94.5736	83.0645	94.9117
0.979688	92.785	89.7898	95.5556
0.489844	93.7415	93.3022	99.4726
EC50	12.7	11.5	16.97
Average	13.7233
SD	2.875

## Sheet: (70 and 30) Rep 1
Sample :	L Cav and Cis (70:30)
Media :	AFM
FBS :	dialysed 5%
Cell :	SK-Hep1
	0.087	0.062	0.083	0.06	0.083	0.054	0.086	0.066	0.079	0.062	0.071	0.06
SAMPLE 1	0.065	0.145	0.149	0.194	0.25	0.266	0.292	0.277	0.331	0.304	0.362	0.071
SAMPLE 2	0.058	0.121	0.132	0.134	0.257	0.261	0.279	0.265	0.31	0.294	0.377	0.064
SAMPLE 3	0.049	0.128	0.133	0.137	0.233	0.254	0.294	0.282	0.301	0.305	0.363	0.056
		0.131333	0.138	0.155	0.246667	0.260333	0.288333	0.274667	0.314	0.301	0.367333
CELLS	0.049	0.379	0.364	0.356	0.398	0.36	0.365	0.354	0.372	0.386	0.398	0.07
SAMPLE CONTROL	0.06	0.127	0.116	0.128	0.107	0.131	0.111	0.103	0.106	0.107	0.113	0.057
MEDIUM	0.063	0.146	0.126	0.148	0.108	0.14	0.116	0.127	0.133	0.186	0.133	0.069
	0.058	0.091	0.065	0.089	0.066	0.086	0.055	0.084	0.06	0.092	0.059	0.073
Samples - control		0.00433333	0.022	0.027	0.139667	0.129333	0.177333	0.171667	0.208	0.194	0.254333
Cells-control		0.233	0.238	0.208	0.29	0.22	0.249	0.227	0.239	0.2	0.265
% Viability		1.8598	9.2437	12.9808	48.1609	58.7879	71.2182	75.6241	87.0293	97	95.9748
% Inhibition		98.1402	90.7563	87.0192	51.8391	41.2121	28.7818	24.3759	12.9707	3	4.02516
Concentration		87.93	43.965	21.9825	10.9913	5.49563	2.74781	1.37391	0.686953	0.343477	0.171738	uM

## Sheet: (70 and 30) Rep 2
Sample :	L Cav and Cis (70:30)
Media :	AFM
FBS :	dialysed 5%
Cell :	SK-Hep1
	0.094	0.058	0.101	0.057	0.094	0.049	0.11	0.068	0.105	0.057	0.106	0.059
SAMPLE 1	0.077	0.124	0.142	0.143	0.283	0.281	0.366	0.342	0.414	0.389	0.427	0.08
SAMPLE 2	0.056	0.132	0.145	0.156	0.279	0.288	0.36	0.337	0.372	0.37	0.393	0.069
SAMPLE 3	0.051	0.141	0.131	0.147	0.272	0.306	0.336	0.327	0.37	0.369	0.395	0.06
		0.132333	0.139333	0.148667	0.278	0.291667	0.354	0.335333	0.385333	0.376	0.405
CELLS	0.052	0.384	0.383	0.401	0.393	0.402	0.399	0.38	0.401	0.396	0.409	0.068
SAMPLE CONTROL	0.058	0.129	0.114	0.112	0.118	0.111	0.109	0.101	0.12	0.137	0.135	0.072
MEDIUM	0.062	0.139	0.112	0.141	0.111	0.133	0.117	0.128	0.11	0.131	0.114	0.074
	0.056	0.079	0.062	0.08	0.056	0.069	0.056	0.071	0.059	0.083	0.055	0.079
Samples - control		0.00333333	0.0253333	0.0366667	0.16	0.180667	0.245	0.234333	0.265333	0.239	0.27
Cells-control		0.245	0.271	0.26	0.282	0.269	0.282	0.252	0.291	0.265	0.295
% Viability		1.36054	9.34809	14.1026	56.7376	67.1623	86.8794	92.9894	91.1798	90.1887	91.5254
% Inhibition		98.6395	90.6519	85.8974	43.2624	32.8377	13.1206	7.01058	8.82016	9.81132	8.47458
Concentration		87.93	43.965	21.9825	10.9913	5.49563	2.74781	1.37391	0.686953	0.343477	0.171738	uM

## Sheet: (70 and 30) Rep 3
Sample :	L Cav and Cis (70:30)
Media :	AFM
FBS :	dialysed 5%
Cell :	SK-Hep1
	0.128	0.064	0.119	0.077	0.126	0.06	0.118	0.081	0.133	0.072	0.143	0.087
SAMPLE 1	0.116	0.119	0.158	0.157	0.305	0.302	0.415	0.374	0.422	0.395	0.47	0.092
SAMPLE 2	0.087	0.111	0.16	0.158	0.3	0.324	0.39	0.36	0.373	0.39	0.47	0.074
SAMPLE 3	0.077	0.116	0.142	0.145	0.307	0.301	0.355	0.37	0.372	0.36	0.474	0.068
		0.115333	0.153333	0.153333	0.304	0.309	0.386667	0.368	0.389	0.381667	0.471333
CELLS	0.072	0.404	0.419	0.449	0.479	0.402	0.415	0.405	0.436	0.426	0.464	0.067
SAMPLE CONTROL	0.078	0.112	0.114	0.103	0.119	0.106	0.137	0.12	0.111	0.111	0.129	0.067
MEDIUM	0.066	0.109	0.122	0.125	0.119	0.115	0.111	0.112	0.138	0.131	0.113	0.068
	0.063	0.069	0.058	0.087	0.065	0.069	0.062	0.07	0.06	0.082	0.065	0.07
Samples - control		0.00333333	0.0393333	0.0503333	0.185	0.203	0.249667	0.248	0.278	0.270667	0.342333
Cells-control		0.295	0.297	0.324	0.36	0.287	0.304	0.293	0.298	0.295	0.351
% Viability		1.12994	13.2435	15.535	51.3889	70.7317	82.1272	84.6416	93.2886	91.7514	97.5309
% Inhibition		98.8701	86.7565	84.465	48.6111	29.2683	17.8728	15.3584	6.71141	8.24859	2.46914
Concentration		87.93	43.965	21.9825	10.9913	5.49563	2.74781	1.37391	0.686953	0.343477	0.171738	uM

## Sheet: Compile (70 and 30)
Cisplatin
Concentration	I	II	III
87.93	1.8598	1.36054	1.12994
43.965	9.2437	9.34809	13.2435
21.9825	12.9808	14.1026	15.535
10.9913	48.1609	56.7376	51.3889
5.49563	58.7879	67.1623	70.7317
2.74781	71.2182	86.8794	82.1272
1.37391	75.6241	92.9894	84.6416
0.686953	87.0293	91.1798	93.2886
0.343477	97	90.1887	91.7514
0.171738	95.9748	91.5254	97.5309
EC50	5.045	7.537	7.144
Average	6.57533
SD	1.3398

## Sheet: (100 and 1) Rep 1- 3
Sample :	L Cav and Cis (100:1)
Media :	AFM
FBS :	dialysed 5%
Cell :	SK-Hep1
Rep 1
	0.105	0.06	0.117	0.062	0.101	0.065	0.106	0.049	0.123	0.072	0.137	0.064
SAMPLE 1	0.087	0.139	0.142	0.143	0.301	0.425	0.437	0.504	0.544	0.581	0.602	0.065
SAMPLE 2	0.073	0.131	0.136	0.136	0.276	0.424	0.428	0.504	0.546	0.573	0.568	0.066
SAMPLE 3	0.07	0.1	0.121	0.149	0.271	0.403	0.487	0.501	0.558	0.561	0.58	0.054
		0.123333	0.133	0.142667	0.282667	0.417333	0.450667	0.503	0.549333	0.571667	0.583333
CELLS	0.067	0.558	0.521	0.501	0.537	0.525	0.51	0.556	0.568	0.597	0.582	0.059
SAMPLE CONTROL	0.063	0.114	0.116	0.114	0.117	0.127	0.145	0.106	0.124	0.137	0.127	0.056
MEDIUM	0.064	0.131	0.122	0.129	0.12	0.129	0.126	0.134	0.111	0.135	0.117	0.07
	0.057	0.087	0.067	0.078	0.058	0.075	0.053	0.072	0.06	0.073	0.063	0.071
Samples - control		0.00933333	0.017	0.0286667	0.165667	0.290333	0.305667	0.397	0.425333	0.434667	0.456333
Cells-control		0.427	0.399	0.372	0.417	0.396	0.384	0.422	0.457	0.462	0.465
% Viability		2.18579	4.26065	7.70609	39.7282	73.3165	79.6007	94.0758	93.0708	94.0837	98.1362
% Inhibition		97.8142	95.7393	92.2939	60.2718	26.6835	20.3993	5.92417	6.92925	5.91631	1.8638
Concentration		47.16	23.58	11.79	5.895	2.9475	1.47375	0.736875	0.368437	0.184219	0.0921094	uM
Sample :	L Cav and Cis (100:1)
Media :	AFM
FBS :	dialysed 5%
Cell :	SK-Hep1
Rep 2
	0.106	0.055	0.129	0.071	0.122	0.06	0.121	0.058	0.143	0.083	0.136	0.071
SAMPLE 1	0.092	0.14	0.148	0.13	0.243	0.35	0.455	0.454	0.507	0.455	0.605	0.075
SAMPLE 2	0.072	0.13	0.136	0.119	0.345	0.379	0.456	0.451	0.503	0.48	0.518	0.064
SAMPLE 3	0.07	0.11	0.126	0.127	0.222	0.354	0.457	0.452	0.507	0.495	0.508	0.055
		0.126667	0.136667	0.125333	0.27	0.361	0.456	0.452333	0.505667	0.476667	0.543667
CELLS	0.067	0.48	0.527	0.496	0.506	0.536	0.539	0.497	0.501	0.518	0.565	0.059
SAMPLE CONTROL	0.063	0.118	0.123	0.116	0.117	0.106	0.13	0.097	0.122	0.133	0.127	0.064
MEDIUM	0.063	0.12	0.113	0.13	0.123	0.131	0.116	0.124	0.109	0.14	0.111	0.064
	0.055	0.081	0.059	0.073	0.056	0.068	0.064	0.065	0.062	0.069	0.062	0.073
Samples - control		0.00866667	0.0136667	0.00933333	0.153	0.255	0.326	0.355333	0.383667	0.343667	0.416667
Cells-control		0.36	0.414	0.366	0.383	0.405	0.423	0.373	0.392	0.378	0.454
% Viability		2.40741	3.30113	2.55009	39.9478	62.963	77.0686	95.2636	97.8741	90.9171	91.7768
% Inhibition		97.5926	96.6989	97.4499	60.0522	37.037	22.9314	4.73637	2.12585	9.08289	8.2232
Concentration		47.16	23.58	11.79	5.895	2.9475	1.47375	0.736875	0.368437	0.184219	0.0921094	uM
Sample :	L Cav and Cis (100:1)
Media :	AFM
FBS :	dialysed 5%
Cell :	SK-Hep1
Rep 3
	0.118	0.068	0.126	0.053	0.124	0.068	0.121	0.052	0.139	0.07	0.137	0.096
SAMPLE 1	0.081	0.111	0.145	0.131	0.269	0.382	0.422	0.449	0.526	0.52	0.615	0.076
SAMPLE 2	0.074	0.14	0.131	0.116	0.271	0.395	0.426	0.452	0.521	0.521	0.566	0.065
SAMPLE 3	0.075	0.105	0.13	0.134	0.283	0.374	0.412	0.458	0.529	0.54	0.56	0.056
		0.118667	0.135333	0.127	0.274333	0.383667	0.42	0.453	0.525333	0.527	0.580333
CELLS	0.068	0.492	0.488	0.467	0.514	0.487	0.532	0.516	0.531	0.559	0.573	0.063
SAMPLE CONTROL	0.062	0.111	0.119	0.111	0.127	0.117	0.124	0.11	0.124	0.105	0.139	0.068
MEDIUM	0.061	0.12	0.127	0.128	0.122	0.124	0.129	0.126	0.112	0.123	0.103	0.071
	0.057	0.083	0.057	0.075	0.059	0.067	0.056	0.069	0.063	0.075	0.065	0.075
Samples - control		0.00766667	0.0163333	0.016	0.147333	0.266667	0.296	0.343	0.401333	0.422	0.441333
Cells-control		0.372	0.361	0.339	0.392	0.363	0.403	0.39	0.419	0.436	0.47
% Viability		2.06093	4.52447	4.71976	37.585	73.4619	73.4491	87.9487	95.7836	96.789	93.9007
% Inhibition		97.9391	95.4755	95.2802	62.415	26.5381	26.5509	12.0513	4.21639	3.21101	6.09929
Concentration		47.16	23.58	11.79	5.895	2.9475	1.47375	0.736875	0.368437	0.184219	0.0921094	uM

## Sheet: Compile 100 and 1
Cisplatin
Concentration	I	II	III
47.16	2.18579	2.40741	2.06093
23.58	4.26065	3.30113	4.52447
11.79	7.70609	2.55009	4.71976
5.895	39.7282	39.9478	37.585
2.9475	73.3165	62.963	73.4619
1.47375	79.6007	77.0686	73.4491
0.736875	94.0758	95.2636	87.9487
0.368437	93.0708	97.8741	95.7836
0.184219	94.0837	90.9171	96.789
0.0921094	98.1362	91.7768	93.9007
EC50	4.401	3.827	4.025
Average	4.08433
SD	0.291564
