# Supplementary material for: L-Canavanine potentiates the cytotoxicity of doxorubicin and cisplatin in arginine deprived human cancer cells
Source: PeerJ. 2016 Jan 7;4:e1542. doi: 10.7717/peerj.1542 (PMC4734457; doi:10.7717/peerj.1542)
Supplement: Supplemental Information 1 — L-Canavanine (L-CAV) was combined with doxorubicine (DOX) or cisplatin (CIS) and then tested against several human cancer cells: human cervical cancer (HeLa), colon cancer (Caco-2), pancreatic cancer cell (MIA PaCa-2 and Bx-PC3), and hepatocellular carcinoma (Hep G2 and SK-Hep-1) in arginine free media (AFM). Cytotoxicity of a single drug was also examined in arginine rich media (ARM). Three types of constant ratio combinations were employed, those are combination based on IC50 of each drug (IC50 : IC50), IC70 of L-CAV and IC30 of drug (IC70 : IC30) and an extra combination to understand whether the combination works in L-CAV dose-dependent manner. Analysis of combination interaction was determined based on combination index (CI) method. Dose reduction index (DRI) was determined to identify the fold number or ratio between the concentration of drug alone and the reduced concentration of the drug in combination in which it is an important issue in clinical level. [file peerj-04-1542-s001.zip › Figure 4, Tabel 2 and 3/Combination L-CAV and DOX in HepG2/Fig 4. Table 2. Comb LCAV and DOX in HepG2 (FIX RATIO).xls]

## Sheet: 50 and 1
Sample :	L Cav and Dox (50 and 1)
Media :	AFM
FBS :	dialysed 5%
Cell :	Hep G2
Rep 1
	0.103	0.065	0.099	0.052	0.117	0.065	0.121	0.062	0.113	0.07	0.142	0.077
SAMPLE 1	0.085	0.112	0.129	0.157	0.207	0.171	0.212	0.153	0.228	0.216	0.317	0.079
SAMPLE 2	0.068	0.121	0.172	0.162	0.171	0.154	0.187	0.174	0.186	0.245	0.317	0.065
SAMPLE 3	0.066	0.111	0.123	0.147	0.197	0.178	0.183	0.184	0.171	0.284	0.333	0.061
		0.114667	0.141333	0.155333	0.191667	0.167667	0.194	0.170333	0.195	0.248333	0.322333
CELLS	0.08	0.423	0.455	0.322	0.34	0.341	0.328	0.305	0.267	0.3	0.312	0.063
SAMPLE CONTROL	0.061	0.112	0.121	0.126	0.12	0.114	0.118	0.104	0.131	0.105	0.122	0.062
MEDIUM	0.06	0.121	0.111	0.13	0.116	0.14	0.116	0.128	0.115	0.143	0.109	0.069
	0.059	0.088	0.062	0.088	0.062	0.084	0.058	0.071	0.061	0.077	0.058	0.074
Samples - control		0.00266667	0.0203333	0.0293333	0.0716667	0.0536667	0.076	0.0663333	0.064	0.143333	0.200333
Cells-control		0.302	0.344	0.192	0.224	0.201	0.212	0.177	0.152	0.157	0.203
% Viability		0.883002	5.91085	15.2778	31.994	26.6998	35.8491	37.4765	42.1053	91.2951	98.6864
% Inhibition		99.117	94.0891	84.7222	68.006	73.3002	64.1509	62.5235	57.8947	8.70488	1.31363
Concentration		102.544	51.272	25.636	12.818	6.409	3.2045	1.60225	0.801125	0.400562	0.200281	uM
Sample :	L Cav and Dox (50 and 1)
Media :	AFM
FBS :	dialysed 5%
Cell :	Hep G2
Rep 2
	0.107	0.053	0.119	0.067	0.099	0.051	0.112	0.077	0.112	0.067	0.129	0.077
SAMPLE 1	0.076	0.143	0.175	0.181	0.24	0.192	0.172	0.177	0.392	0.403	0.503	0.079
SAMPLE 2	0.063	0.154	0.148	0.16	0.171	0.145	0.179	0.176	0.317	0.412	0.41	0.073
SAMPLE 3	0.064	0.161	0.127	0.162	0.148	0.137	0.171	0.171	0.287	0.404	0.404	0.052
		0.152667	0.15	0.167667	0.186333	0.158	0.174	0.174667	0.332	0.406333	0.439
CELLS	0.065	0.305	0.304	0.314	0.302	0.302	0.315	0.304	0.405	0.459	0.457	0.057
SAMPLE CONTROL	0.062	0.151	0.129	0.131	0.119	0.108	0.114	0.113	0.112	0.103	0.125	0.06
MEDIUM	0.068	0.125	0.122	0.12	0.123	0.127	0.114	0.111	0.102	0.125	0.113	0.07
	0.055	0.09	0.049	0.077	0.056	0.07	0.056	0.067	0.061	0.076	0.058	0.064
Samples - control		0.00166667	0.021	0.0366667	0.0673333	0.05	0.06	0.0616667	0.22	0.303333	0.314
Cells-control		0.18	0.182	0.194	0.179	0.175	0.201	0.193	0.303	0.334	0.344
% Viability		0.925926	11.5385	18.9003	37.6164	28.5714	29.8507	31.9516	72.6073	90.8184	91.2791
% Inhibition		99.0741	88.4615	81.0997	62.3836	71.4286	70.1493	68.0484	27.3927	9.18164	8.72093
Concentration		102.544	51.272	25.636	12.818	6.409	3.2045	1.60225	0.801125	0.400562	0.200281	uM
Sample :	L Cav and Dox (50 and 1)
Media :	AFM
FBS :	dialysed 5%
Cell :	Hep G2
Rep 3
	0.106	0.068	0.094	0.059	0.134	0.056	0.103	0.064	0.124	0.081	0.116	0.064
SAMPLE 1	0.096	0.159	0.175	0.204	0.238	0.182	0.196	0.231	0.412	0.505	0.446	0.081
SAMPLE 2	0.07	0.165	0.169	0.191	0.207	0.174	0.18	0.214	0.443	0.505	0.471	0.077
SAMPLE 3	0.065	0.145	0.163	0.182	0.196	0.186	0.194	0.181	0.41	0.504	0.445	0.07
		0.156333	0.169	0.192333	0.213667	0.180667	0.19	0.208667	0.421667	0.504667	0.454
CELLS	0.068	0.493	0.508	0.452	0.461	0.495	0.454	0.475	0.497	0.551	0.595	0.061
SAMPLE CONTROL	0.062	0.152	0.132	0.127	0.114	0.125	0.125	0.117	0.128	0.131	0.122	0.066
MEDIUM	0.062	0.121	0.139	0.145	0.125	0.129	0.133	0.146	0.112	0.151	0.232	0.07
	0.051	0.076	0.053	0.08	0.059	0.073	0.053	0.066	0.058	0.077	0.058	0.063
Samples - control		0.00433333	0.037	0.0653333	0.0996667	0.0556667	0.065	0.0916667	0.293667	0.373667	0.332
Cells-control		0.372	0.369	0.307	0.336	0.366	0.321	0.329	0.385	0.4	0.363
% Viability		1.16487	10.0271	21.2812	29.6627	15.2095	20.2492	27.8622	76.2771	93.4167	91.4601
% Inhibition		98.8351	89.9729	78.7188	70.3373	84.7905	79.7508	72.1378	23.7229	6.58333	8.53994
Concentration		102.544	51.272	25.636	12.818	6.409	3.2045	1.60225	0.801125	0.400562	0.200281	uM

## Sheet: 50 and 50
Sample :	L Cav and Dox (50 and 50)
Media :	AFM
FBS :	dialysed 5%
Cell :	Hep G2
Rep 1
	0.118	0.065	0.114	0.063	0.118	0.064	0.131	0.063	0.154	0.099	0.159	0.097
SAMPLE 1	0.089	0.165	0.166	0.156	0.166	0.141	0.191	0.212	0.305	0.287	0.266	0.09
SAMPLE 2	0.079	0.121	0.166	0.165	0.165	0.142	0.155	0.17	0.302	0.303	0.294	0.081
SAMPLE 3	0.078	0.149	0.15	0.163	0.168	0.158	0.147	0.181	0.302	0.265	0.285	0.073
		0.145	0.160667	0.161333	0.166333	0.147	0.164333	0.187667	0.303	0.285	0.281667
CELLS	0.066	0.324	0.321	0.26	0.299	0.293	0.309	0.273	0.39	0.301	0.302	0.079
SAMPLE CONTROL	0.06	0.113	0.117	0.114	0.118	0.113	0.126	0.107	0.137	0.122	0.124	0.079
MEDIUM	0.059	0.121	0.112	0.118	0.124	0.137	0.126	0.132	0.125	0.135	0.132	0.079
	0.06	0.072	0.057	0.072	0.057	0.076	0.063	0.077	0.068	0.08	0.069	0.084
Samples - control		0.032	0.0436667	0.0473333	0.0483333	0.034	0.0383333	0.0806667	0.166	0.163	0.157667
Cells-control		0.203	0.209	0.142	0.175	0.156	0.183	0.141	0.265	0.166	0.17
% Viability		15.7635	20.8931	33.3333	27.619	21.7949	20.9472	57.2104	62.6415	98.1928	92.7451
% Inhibition		84.2365	79.1069	66.6667	72.381	78.2051	79.0528	42.7896	37.3585	1.80723	7.2549
Concentration		34.16	17.08	8.54	4.27	2.135	1.0675	0.53375	0.266875	0.133437	0.0667187	uM
Sample :	L Cav and Dox (50 and 50)
Media :	AFM
FBS :	dialysed 5%
Cell :	Hep G2
Rep 2
	0.109	0.058	0.108	0.057	0.075	0.068	0.092	0.053	0.114	0.079	0.111	0.06
SAMPLE 1	0.088	0.237	0.232	0.201	0.251	0.135	0.279	0.472	0.55	0.505	0.575	0.085
SAMPLE 2	0.069	0.232	0.22	0.194	0.187	0.123	0.261	0.444	0.523	0.505	0.572	0.058
SAMPLE 3	0.071	0.226	0.208	0.229	0.188	0.131	0.269	0.458	0.495	0.502	0.513	0.053
		0.231667	0.22	0.208	0.208667	0.129667	0.269667	0.458	0.522667	0.504	0.553333
CELLS	0.067	0.57	0.559	0.515	0.531	0.495	0.545	0.528	0.558	0.523	0.564	0.063
SAMPLE CONTROL	0.062	0.132	0.121	0.125	0.119	0.125	0.129	0.11	0.116	0.109	0.115	0.057
MEDIUM	0.065	0.128	0.129	0.123	0.129	0.131	0.116	0.124	0.102	0.123	0.11	0.069
	0.053	0.084	0.053	0.078	0.056	0.074	0.055	0.071	0.064	0.075	0.059	0.067
Samples - control		0.0996667	0.099	0.083	0.0896667	0.00466667	0.140667	0.348	0.406667	0.395	0.438333
Cells-control		0.442	0.43	0.392	0.402	0.364	0.429	0.404	0.456	0.4	0.454
% Viability		22.549	23.0233	21.1735	22.3051	1.28205	32.7894	86.1386	89.1813	98.75	96.5492
% Inhibition		77.451	76.9767	78.8265	77.6949	98.7179	67.2106	13.8614	10.8187	1.25	3.45081
Concentration		34.16	17.08	8.54	4.27	2.135	1.0675	0.53375	0.266875	0.133437	0.0667187	uM
Sample :	L Cav and Dox (50 and 50)
Media :	AFM
FBS :	dialysed 5%
Cell :	Hep G2
Rep 3
	0.109	0.062	0.1	0.064	0.114	0.065	0.108	0.068	0.105	0.049	0.081	0.061
SAMPLE 1	0.096	0.256	0.28	0.239	0.221	0.147	0.271	0.422	0.547	0.508	0.615	0.078
SAMPLE 2	0.156	0.235	0.199	0.193	0.193	0.128	0.242	0.373	0.47	0.509	0.587	0.064
SAMPLE 3	0.064	0.27	0.222	0.171	0.177	0.138	0.249	0.403	0.503	0.504	0.549	0.062
		0.253667	0.233667	0.201	0.197	0.137667	0.254	0.399333	0.506667	0.507	0.583667
CELLS	0.063	0.552	0.543	0.482	0.545	0.62	0.56	0.54	0.545	0.551	0.598	0.058
SAMPLE CONTROL	0.061	0.141	0.13	0.115	0.111	0.112	0.12	0.108	0.128	0.112	0.115	0.059
MEDIUM	0.063	0.12	0.121	0.126	0.13	0.119	0.122	0.122	0.107	0.132	0.122	0.071
	0.059	0.108	0.058	0.081	0.054	0.068	0.058	0.07	0.056	0.08	0.053	0.08
Samples - control		0.112667	0.103667	0.086	0.086	0.0256667	0.134	0.291333	0.378667	0.395	0.468667
Cells-control		0.432	0.422	0.356	0.415	0.501	0.438	0.418	0.438	0.419	0.476
% Viability		26.0802	24.5656	24.1573	20.7229	5.12309	30.5936	69.697	86.4536	94.2721	98.4594
% Inhibition		73.9198	75.4344	75.8427	79.2771	94.8769	69.4064	30.303	13.5464	5.72792	1.54062
Concentration		34.16	17.08	8.54	4.27	2.135	1.0675	0.53375	0.266875	0.133437	0.0667187	uM

## Sheet: 70 and 30
Sample :	L Cav and Dox (70 and 30)
Media :	AFM
FBS :	dialysed 5%
Cell :	Hep G2
Rep 1
	0.116	0.067	0.116	0.063	0.112	0.06	0.119	0.071	0.136	0.068	0.146	0.076
SAMPLE 1	0.074	0.123	0.13	0.163	0.201	0.295	0.298	0.264	0.209	0.274	0.266	0.083
SAMPLE 2	0.068	0.124	0.122	0.191	0.298	0.328	0.217	0.262	0.285	0.247	0.213	0.065
SAMPLE 3	0.072	0.118	0.138	0.159	0.279	0.296	0.258	0.275	0.241	0.293	0.246	0.054
		0.121667	0.13	0.171	0.259333	0.306333	0.257667	0.267	0.245	0.271333	0.241667
CELLS	0.063	0.312	0.297	0.31	0.293	0.315	0.281	0.259	0.283	0.308	0.297	0.062
SAMPLE CONTROL	0.063	0.116	0.118	0.12	0.119	0.119	0.121	0.128	0.107	0.137	0.112	0.059
MEDIUM	0.062	0.121	0.126	0.125	0.143	0.121	0.137	0.111	0.13	0.119	0.139	0.071
	0.059	0.098	0.089	0.06	0.078	0.061	0.076	0.06	0.073	0.057	0.078	0.073
Samples - control		0.00566667	0.012	0.051	0.140333	0.187333	0.136667	0.139	0.138	0.134333	0.129667
Cells-control		0.191	0.171	0.185	0.15	0.194	0.144	0.148	0.153	0.189	0.158
% Viability		2.96684	7.01754	27.5676	93.5556	96.5636	94.9074	93.9189	90.1961	71.0758	82.0675
% Inhibition		97.0332	92.9825	72.4324	6.44444	3.43643	5.09259	6.08108	9.80392	28.9242	17.9325
Concentration		2.378	1.189	0.5945	0.29725	0.148625	0.0743125	0.0371563	0.0185781	0.00928906	0.00464453	uM
Sample :	L Cav and Dox (70 and 30)
Media :	AFM
FBS :	dialysed 5%
Cell :	Hep G2
Rep 2
	0.124	0.059	0.123	0.06	0.114	0.057	0.132	0.065	0.137	0.098	0.133	0.067
SAMPLE 1	0.085	0.132	0.165	0.258	0.446	0.446	0.505	0.423	0.415	0.484	0.583	0.081
SAMPLE 2	0.084	0.127	0.148	0.304	0.424	0.413	0.506	0.487	0.462	0.445	0.518	0.07
SAMPLE 3	0.081	0.138	0.132	0.23	0.405	0.418	0.449	0.418	0.457	0.452	0.451	0.058
		0.132333	0.148333	0.264	0.425	0.425667	0.486667	0.442667	0.444667	0.460333	0.517333
CELLS	0.071	0.452	0.424	0.422	0.463	0.444	0.48	0.476	0.467	0.46	0.531	0.054
SAMPLE CONTROL	0.064	0.105	0.116	0.113	0.123	0.106	0.139	0.105	0.119	0.124	0.126	0.057
MEDIUM	0.061	0.116	0.129	0.128	0.116	0.121	0.117	0.11	0.129	0.122	0.109	0.061
	0.062	0.067	0.056	0.066	0.067	0.066	0.061	0.071	0.057	0.071	0.062	0.082
Samples - control		0.0273333	0.0323333	0.151	0.302	0.319667	0.347667	0.337667	0.325667	0.336333	0.391333
Cells-control		0.336	0.295	0.294	0.347	0.323	0.363	0.366	0.338	0.338	0.422
% Viability		8.13492	10.9605	51.3605	87.0317	98.968	95.7759	92.2587	96.3511	99.5069	92.733
% Inhibition		91.8651	89.0395	48.6395	12.9683	1.03199	4.22406	7.74135	3.64892	0.493097	7.26698
Concentration		2.378	1.189	0.5945	0.29725	0.148625	0.0743125	0.0371563	0.0185781	0.00928906	0.00464453	uM
Sample :	L Cav and Dox (70 and 30)
Media :	AFM
FBS :	dialysed 5%
Cell :	Hep G2
Rep 3
	0.119	0.063	0.114	0.064	0.097	0.055	0.125	0.055	0.151	0.08	0.101	0.076
SAMPLE 1	0.087	0.164	0.18	0.263	0.429	0.481	0.504	0.505	0.502	0.455	0.496	0.075
SAMPLE 2	0.075	0.151	0.143	0.28	0.419	0.455	0.508	0.507	0.504	0.441	0.494	0.07
SAMPLE 3	0.071	0.148	0.15	0.254	0.429	0.505	0.509	0.472	0.504	0.473	0.598	0.057
		0.154333	0.157667	0.265667	0.425667	0.480333	0.507	0.494667	0.503333	0.456333	0.529333
CELLS	0.076	0.506	0.516	0.489	0.473	0.498	0.525	0.505	0.532	0.479	0.534	0.066
SAMPLE CONTROL	0.063	0.122	0.122	0.109	0.117	0.105	0.11	0.115	0.117	0.11	0.129	0.061
MEDIUM	0.064	0.122	0.128	0.126	0.139	0.122	0.126	0.12	0.129	0.124	0.123	0.07
	0.06	0.075	0.058	0.077	0.056	0.066	0.058	0.071	0.056	0.081	0.056	0.069
Samples - control		0.0323333	0.0356667	0.156667	0.308667	0.375333	0.397	0.379667	0.386333	0.346333	0.400333
Cells-control		0.384	0.388	0.363	0.334	0.376	0.399	0.385	0.403	0.355	0.411
% Viability		8.42014	9.19244	43.1589	92.4152	99.8227	99.4987	98.6147	95.8644	97.5587	97.4047
% Inhibition		91.5799	90.8076	56.8411	7.58483	0.177305	0.501253	1.38528	4.13565	2.44131	2.5953
Concentration		2.378	1.189	0.5945	0.29725	0.148625	0.0743125	0.0371563	0.0185781	0.00928906	0.00464453	uM

## Sheet: Compile
Combination 50 and 1
Doxorubicin
Concentration	I	II	III
102.544	0.883002	0.925926	1.16487
51.272	5.91085	11.5385	10.0271
25.636	15.2778	18.9003	21.2812
12.818	31.994	37.6164	29.6627
6.409	26.6998	28.5714	15.2095
3.2045	35.8491	29.8507	20.2492
1.60225	37.4765	31.9516	27.8622
0.801125	42.1053	72.6073	76.2771
0.400562	91.2951	90.8184	93.4167
0.200281	98.6864	91.2791	91.4601
EC50	1.582	1.976	1.436
Average	1.66467
SD	0.27933
Doxorubicin
Combination 50 and 50
Concentration	I	II	III
34.16	15.7635	22.549	26.0802
17.08	20.8931	23.0233	24.5656
8.54	33.3333	21.1735	24.1573
4.27	27.619	22.3051	20.7229
2.135	21.7949	1.28205	5.12309
1.0675	20.9472	32.7894	30.5936
0.53375	57.2104	86.1386	69.697
0.266875	62.6415	89.1813	86.4536
0.133437	98.1928	98.75	94.2721
0.0667187	92.7451	96.5492	98.4594
EC50	0.9297	1.538	1.327
Average	1.2649
SD	0.308868
Doxorubicin
Combination 70 and 30
Concentration	I	II	III
2.378	2.96684	8.13492	8.42014
1.189	7.01754	10.9605	9.19244
0.5945	27.5676	51.3605	43.1589
0.29725	93.5556	87.0317	92.4152
0.148625	96.5636	98.968	99.8227
0.0743125	94.9074	95.7759	99.4987
0.0371563	93.9189	92.2587	98.6147
0.0185781	90.1961	96.3511	95.8644
0.00928906	71.0758	99.5069	97.5587
0.00464453	82.0675	92.733	97.4047
EC50	0.4922	0.6005	0.5603
Average	0.551
SD	0.0547457
