# Supplementary material for: L-Canavanine potentiates the cytotoxicity of doxorubicin and cisplatin in arginine deprived human cancer cells
Source: PeerJ. 2016 Jan 7;4:e1542. doi: 10.7717/peerj.1542 (PMC4734457; doi:10.7717/peerj.1542)
Supplement: Supplemental Information 1 — L-Canavanine (L-CAV) was combined with doxorubicine (DOX) or cisplatin (CIS) and then tested against several human cancer cells: human cervical cancer (HeLa), colon cancer (Caco-2), pancreatic cancer cell (MIA PaCa-2 and Bx-PC3), and hepatocellular carcinoma (Hep G2 and SK-Hep-1) in arginine free media (AFM). Cytotoxicity of a single drug was also examined in arginine rich media (ARM). Three types of constant ratio combinations were employed, those are combination based on IC50 of each drug (IC50 : IC50), IC70 of L-CAV and IC30 of drug (IC70 : IC30) and an extra combination to understand whether the combination works in L-CAV dose-dependent manner. Analysis of combination interaction was determined based on combination index (CI) method. Dose reduction index (DRI) was determined to identify the fold number or ratio between the concentration of drug alone and the reduced concentration of the drug in combination in which it is an important issue in clinical level. [file peerj-04-1542-s001.zip › Figure 4, Tabel 2 and 3/Combination L-Cav and DOX in SK-Hep-1/Fig 4. Table 2. Comb LCAV and DOX in SK-Hep-1 (FIX RATIO).xls]

## Sheet: (10 and 1) Rep 1
Sample :	L Cav and Dox (10:1)
Media :	AFM
FBS :	dialysed 5%
Cell :	SK-Hep1
	0.087	0.06	0.099	0.048	0.121	0.072	0.106	0.06	0.121	0.071	0.145	0.079
SAMPLE 1	0.075	0.178	0.148	0.117	0.181	0.143	0.197	0.178	0.294	0.328	0.421	0.087
SAMPLE 2	0.069	0.151	0.141	0.133	0.167	0.163	0.18	0.168	0.296	0.298	0.397	0.073
SAMPLE 3	0.061	0.18	0.136	0.127	0.129	0.174	0.172	0.176	0.279	0.324	0.359	0.061
		0.169667	0.141667	0.125667	0.159	0.16	0.183	0.174	0.289667	0.316667	0.392333
CELLS	0.061	0.396	0.371	0.354	0.368	0.365	0.367	0.378	0.412	0.363	0.401	0.065
SAMPLE CONTROL	0.063	0.162	0.136	0.123	0.109	0.108	0.123	0.108	0.113	0.118	0.151	0.077
MEDIUM	0.058	0.131	0.121	0.139	0.124	0.125	0.127	0.135	0.125	0.142	0.143	0.083
	0.057	0.08	0.06	0.08	0.062	0.082	0.057	0.076	0.065	0.082	0.072	0.073
Samples - control		0.00766667	0.00566667	0.00266667	0.05	0.052	0.06	0.066	0.176667	0.198667	0.241333
Cells-control		0.265	0.25	0.215	0.244	0.24	0.24	0.243	0.287	0.221	0.258
% Viability		2.89308	2.26667	1.24031	20.4918	21.6667	25	27.1605	61.5563	89.8944	93.5401
% Inhibition		97.1069	97.7333	98.7597	79.5082	78.3333	75	72.8395	38.4437	10.1056	6.45995
Concentration		235.8	117.9	58.95	29.475	14.7375	7.36875	3.68438	1.84219	0.921094	0.460547	uM

## Sheet: (10 and 1) Rep 2
Sample :	L Cav and Dox (10:1)
Media :	AFM
FBS :	dialysed 5%
Cell :	SK-Hep1
	0.061	0.052	0.072	0.061	0.065	0.063	0.072	0.05	0.091	0.081	0.085	0.065
SAMPLE 1	0.093	0.158	0.149	0.113	0.141	0.153	0.173	0.151	0.26	0.262	0.337	0.079
SAMPLE 2	0.064	0.168	0.156	0.128	0.155	0.135	0.154	0.16	0.229	0.25	0.322	0.073
SAMPLE 3	0.068	0.158	0.125	0.138	0.159	0.139	0.156	0.151	0.266	0.245	0.297	0.054
		0.161333	0.143333	0.126333	0.151667	0.142333	0.161	0.154	0.251667	0.252333	0.318667
CELLS	0.065	0.273	0.317	0.332	0.325	0.306	0.335	0.356	0.351	0.334	0.357	0.068
SAMPLE CONTROL	0.061	0.158	0.142	0.125	0.125	0.116	0.119	0.107	0.114	0.103	0.112	0.064
MEDIUM	0.061	0.126	0.109	0.129	0.106	0.134	0.109	0.116	0.097	0.111	0.126	0.076
	0.059	0.076	0.058	0.071	0.061	0.075	0.059	0.079	0.056	0.082	0.054	0.078
Samples - control		0.00333333	0.00133333	0.00133333	0.0266667	0.0263333	0.042	0.047	0.137667	0.149333	0.206667
Cells-control		0.147	0.208	0.203	0.219	0.172	0.226	0.24	0.254	0.223	0.231
% Viability		2.26757	0.641026	0.656814	12.1766	15.3101	18.5841	19.5833	54.1995	66.9656	89.4661
% Inhibition		97.7324	99.359	99.3432	87.8234	84.6899	81.4159	80.4167	45.8005	33.0344	10.5339
Concentration		235.8	117.9	58.95	29.475	14.7375	7.36875	3.68438	1.84219	0.921094	0.460547	uM

## Sheet: (10 and 1) Rep 3
Sample :	L Cav and Dox (10:1)
Media :	AFM
FBS :	dialysed 5%
Cell :	SK-Hep1
	0.09	0.051	0.113	0.062	0.121	0.053	0.128	0.067	0.132	0.071	0.127	0.07
SAMPLE 1	0.088	0.195	0.169	0.14	0.196	0.157	0.237	0.215	0.394	0.396	0.529	0.084
SAMPLE 2	0.069	0.194	0.172	0.142	0.12	0.155	0.208	0.185	0.379	0.316	0.475	0.071
SAMPLE 3	0.064	0.187	0.171	0.142	0.122	0.136	0.143	0.156	0.332	0.278	0.43	0.056
		0.192	0.170667	0.141333	0.146	0.149333	0.196	0.185333	0.368333	0.33	0.478
CELLS	0.062	0.53	0.525	0.555	0.347	0.369	0.356	0.312	0.431	0.401	0.479	0.057
SAMPLE CONTROL	0.058	0.186	0.159	0.137	0.125	0.112	0.126	0.129	0.128	0.124	0.135	0.056
MEDIUM	0.06	0.127	0.121	0.139	0.122	0.137	0.126	0.129	0.126	0.132	0.131	0.068
	0.054	0.086	0.056	0.071	0.061	0.069	0.064	0.073	0.057	0.079	0.062	0.067
Samples - control		0.006	0.0116667	0.00433333	0.021	0.0373333	0.07	0.0563333	0.240333	0.206	0.343
Cells-control		0.403	0.404	0.416	0.225	0.232	0.23	0.183	0.305	0.269	0.348
% Viability		1.48883	2.88779	1.04167	9.33333	16.092	30.4348	30.7832	78.7978	76.5799	98.5632
% Inhibition		98.5112	97.1122	98.9583	90.6667	83.908	69.5652	69.2168	21.2022	23.4201	1.43678
Concentration		235.8	117.9	58.95	29.475	14.7375	7.36875	3.68438	1.84219	0.921094	0.460547	uM

## Sheet: Compile (10 and 1)
Doxorubicin
Concentration	I	II	III
235.8	2.89308	2.26757	1.48883
117.9	2.26667	0.641026	2.88779
58.95	1.24031	0.656814	1.04167
29.475	20.4918	12.1766	9.33333
14.7375	21.6667	15.3101	16.092
7.36875	25	18.5841	30.4348
3.68438	27.1605	19.5833	30.7832
1.84219	61.5563	54.1995	78.7978
0.921094	89.8944	66.9656	76.5799
0.460547	93.5401	89.4661	98.5632
EC50	2.857	1.852	3.204
Average	2.63767
SD	0.70218

## Sheet: (50 and 50) Rep 1
Sample :	L Cav and Dox (50:50)
Media :	AFM
FBS :	dialysed 5%
Cell :	SK-Hep1
	0.084	0.054	0.094	0.057	0.089	0.062	0.067	0.056	0.084	0.063	0.074	0.07
SAMPLE 1	0.077	0.128	0.127	0.14	0.231	0.272	0.33	0.352	0.362	0.359	0.396	0.073
SAMPLE 2	0.058	0.104	0.125	0.138	0.215	0.276	0.34	0.326	0.34	0.372	0.36	0.076
SAMPLE 3	0.064	0.123	0.127	0.136	0.213	0.268	0.314	0.346	0.322	0.346	0.34	0.064
		0.118333	0.126333	0.138	0.219667	0.272	0.328	0.341333	0.341333	0.359	0.365333
CELLS	0.058	0.398	0.369	0.369	0.36	0.37	0.373	0.388	0.374	0.395	0.371	0.081
SAMPLE CONTROL	0.057	0.112	0.106	0.117	0.109	0.111	0.11	0.124	0.111	0.14	0.119	0.064
MEDIUM	0.062	0.143	0.108	0.14	0.115	0.134	0.122	0.144	0.126	0.156	0.11	0.091
	0.057	0.091	0.064	0.091	0.063	0.088	0.054	0.085	0.058	0.089	0.069	0.097
Samples - control		0.00633333	0.0203333	0.021	0.110667	0.161	0.218	0.217333	0.230333	0.219	0.246333
Cells-control		0.255	0.261	0.229	0.245	0.236	0.251	0.244	0.248	0.239	0.261
% Viability		2.48366	7.79055	9.17031	45.1701	68.2203	86.8526	89.071	92.8763	91.6318	94.3806
% Inhibition		97.5163	92.2095	90.8297	54.8299	31.7797	13.1474	10.929	7.12366	8.3682	5.61941
Concentration		23	11.5	5.75	2.875	1.4375	0.71875	0.359375	0.179688	0.0898438	0.0449219	uM

## Sheet: (50 and 50) Rep 2
Sample :	L Cav and Dox (50:50)
Media :	AFM
FBS :	dialysed 5%
Cell :	SK-Hep1
	0.085	0.062	0.079	0.05	0.083	0.071	0.083	0.056	0.082	0.065	0.09	0.067
SAMPLE 1	0.077	0.135	0.123	0.128	0.218	0.256	0.303	0.311	0.365	0.332	0.364	0.085
SAMPLE 2	0.058	0.119	0.133	0.125	0.203	0.258	0.287	0.311	0.325	0.307	0.343	0.078
SAMPLE 3	0.062	0.12	0.119	0.127	0.216	0.242	0.288	0.327	0.302	0.343	0.334	0.062
		0.124667	0.125	0.126667	0.212333	0.252	0.292667	0.316333	0.330667	0.327333	0.347
CELLS	0.059	0.352	0.322	0.325	0.328	0.328	0.32	0.356	0.328	0.358	0.366	0.103
SAMPLE CONTROL	0.058	0.121	0.108	0.125	0.115	0.132	0.107	0.125	0.115	0.13	0.128	0.066
MEDIUM	0.065	0.133	0.121	0.145	0.123	0.153	0.113	0.147	0.111	0.145	0.125	0.095
	0.055	0.099	0.062	0.086	0.06	0.087	0.057	0.093	0.061	0.1	0.062	0.085
Samples - control		0.00366667	0.017	0.00166667	0.0973333	0.12	0.185667	0.191333	0.215667	0.197333	0.219
Cells-control		0.219	0.201	0.18	0.205	0.175	0.207	0.209	0.217	0.213	0.241
% Viability		1.67428	8.45771	0.925926	47.4797	68.5714	89.694	91.547	99.3856	92.6448	90.8714
% Inhibition		98.3257	91.5423	99.0741	52.5203	31.4286	10.306	8.45295	0.614439	7.35524	9.12863
Concentration		23	11.5	5.75	2.875	1.4375	0.71875	0.359375	0.179688	0.0898438	0.0449219	uM

## Sheet: (50 and 50) Rep 3
Sample :	L Cav and Dox (50:50)
Media :	AFM
FBS :	dialysed 5%
Cell :	SK-Hep1
	0.119	0.065	0.101	0.052	0.117	0.056	0.124	0.079	0.134	0.076	0.146	0.073
SAMPLE 1	0.094	0.116	0.146	0.122	0.218	0.291	0.387	0.463	0.525	0.481	0.576	0.08
SAMPLE 2	0.076	0.118	0.141	0.129	0.228	0.292	0.386	0.443	0.537	0.482	0.506	0.069
SAMPLE 3	0.076	0.108	0.161	0.12	0.213	0.294	0.328	0.423	0.509	0.487	0.506	0.058
		0.114	0.149333	0.123667	0.219667	0.292333	0.367	0.443	0.523667	0.483333	0.529333
CELLS	0.069	0.506	0.451	0.53	0.438	0.486	0.484	0.484	0.552	0.498	0.566	0.063
SAMPLE CONTROL	0.063	0.112	0.127	0.102	0.121	0.112	0.117	0.113	0.119	0.116	0.119	0.063
MEDIUM	0.062	0.118	0.131	0.126	0.125	0.135	0.128	0.135	0.126	0.129	0.138	0.073
	0.057	0.074	0.057	0.072	0.057	0.072	0.061	0.074	0.058	0.08	0.059	0.064
Samples - control		0.002	0.0223333	0.0216667	0.0986667	0.180333	0.25	0.33	0.404667	0.367333	0.410333
Cells-control		0.388	0.32	0.404	0.313	0.351	0.356	0.349	0.426	0.369	0.428
% Viability		0.515464	6.97917	5.36304	31.5229	51.377	70.2247	94.5559	94.9922	99.5483	95.8723
% Inhibition		99.4845	93.0208	94.637	68.4771	48.623	29.7753	5.44413	5.00782	0.451671	4.12773
Concentration		23	11.5	5.75	2.875	1.4375	0.71875	0.359375	0.179688	0.0898438	0.0449219	uM

## Sheet: Compile (50 and 50)
Doxorubicin
Concentration	I	II	III
23	2.48366	1.67428	0.515464
11.5	7.79055	8.45771	6.97917
5.75	9.17031	0.925926	5.36304
2.875	45.1701	47.4797	31.5229
1.4375	68.2203	68.5714	51.377
0.71875	86.8526	89.694	70.2247
0.359375	89.071	91.547	94.5559
0.179688	92.8763	99.3856	94.9922
0.0898438	91.6318	92.6448	99.5483
0.0449219	94.3806	90.8714	95.8723
EC50	2.231	2.269	1.481
Average	1.99367
SD	0.444389

## Sheet: (70 and 30) Rep 1
Sample :	L Cav and Dox (70:30)
Media :	AFM
FBS :	dialysed 5%
Cell :	SK-Hep1
	0.089	0.057	0.086	0.06	0.08	0.061	0.087	0.059	0.096	0.058	0.111	0.067
SAMPLE 1	0.077	0.124	0.153	0.167	0.262	0.295	0.309	0.319	0.356	0.357	0.355	0.068
SAMPLE 2	0.056	0.13	0.145	0.187	0.261	0.291	0.312	0.328	0.355	0.348	0.344	0.082
SAMPLE 3	0.062	0.123	0.138	0.202	0.258	0.295	0.326	0.315	0.325	0.351	0.354	0.066
		0.125667	0.145333	0.185333	0.260333	0.293667	0.315667	0.320667	0.345333	0.352	0.351
CELLS	0.063	0.373	0.365	0.366	0.346	0.416	0.403	0.389	0.397	0.41	0.332	0.083
SAMPLE CONTROL	0.058	0.121	0.126	0.127	0.116	0.131	0.12	0.14	0.121	0.121	0.139	0.063
MEDIUM	0.064	0.139	0.126	0.137	0.132	0.146	0.135	0.151	0.113	0.149	0.107	0.087
	0.059	0.097	0.058	0.087	0.066	0.082	0.054	0.087	0.059	0.081	0.073	0.084
Samples - control		0.00466667	0.0193333	0.0583333	0.144333	0.162667	0.195667	0.180667	0.224333	0.231	0.212
Cells-control		0.234	0.239	0.229	0.214	0.27	0.268	0.238	0.284	0.261	0.225
% Viability		1.9943	8.08926	25.4731	67.4455	60.2469	73.01	75.9104	78.9906	88.5057	94.2222
% Inhibition		98.0057	91.9107	74.5269	32.5545	39.7531	26.99	24.0896	21.0094	11.4943	5.77778
Concentration		3.754	1.877	0.9385	0.46925	0.234625	0.117313	0.0586563	0.0293281	0.0146641	0.00733203	uM

## Sheet: (70 and 30) Rep 2
Sample :	L Cav and Dox (70:30)
Media :	AFM
FBS :	dialysed 5%
Cell :	SK-Hep1
	0.073	0.066	0.085	0.054	0.087	0.057	0.081	0.059	0.081	0.05	0.117	0.068
SAMPLE 1	0.081	0.138	0.138	0.158	0.255	0.295	0.329	0.296	0.345	0.342	0.35	0.072
SAMPLE 2	0.06	0.138	0.126	0.171	0.256	0.285	0.318	0.301	0.339	0.336	0.365	0.071
SAMPLE 3	0.072	0.149	0.129	0.193	0.245	0.289	0.312	0.316	0.333	0.338	0.335	0.059
		0.141667	0.131	0.174	0.252	0.289667	0.319667	0.304333	0.339	0.338667	0.35
CELLS	0.074	0.372	0.339	0.375	0.35	0.364	0.349	0.337	0.369	0.373	0.361	0.081
SAMPLE CONTROL	0.065	0.139	0.121	0.136	0.109	0.124	0.116	0.121	0.108	0.122	0.119	0.07
MEDIUM	0.06	0.144	0.144	0.145	0.123	0.139	0.123	0.134	0.121	0.151	0.119	0.093
	0.062	0.094	0.071	0.094	0.056	0.084	0.056	0.08	0.063	0.087	0.07	0.085
Samples - control		0.00266667	0.01	0.038	0.143	0.165667	0.203667	0.183333	0.231	0.216667	0.231
Cells-control		0.228	0.195	0.23	0.227	0.225	0.226	0.203	0.248	0.222	0.242
% Viability		1.16959	5.12821	16.5217	62.9956	73.6296	90.118	90.312	93.1452	97.5976	95.4545
% Inhibition		98.8304	94.8718	83.4783	37.0044	26.3704	9.88201	9.68801	6.85484	2.4024	4.54545
Concentration		3.754	1.877	0.9385	0.46925	0.234625	0.117313	0.0586563	0.0293281	0.0146641	0.00733203	uM

[truncated: 2 more sheets: (70 and 30) Rep 3, Compile (70 and 30)]
