# Supplementary material for: L-Canavanine potentiates the cytotoxicity of doxorubicin and cisplatin in arginine deprived human cancer cells
Source: PeerJ. 2016 Jan 7;4:e1542. doi: 10.7717/peerj.1542 (PMC4734457; doi:10.7717/peerj.1542)
Supplement: Supplemental Information 1 — L-Canavanine (L-CAV) was combined with doxorubicine (DOX) or cisplatin (CIS) and then tested against several human cancer cells: human cervical cancer (HeLa), colon cancer (Caco-2), pancreatic cancer cell (MIA PaCa-2 and Bx-PC3), and hepatocellular carcinoma (Hep G2 and SK-Hep-1) in arginine free media (AFM). Cytotoxicity of a single drug was also examined in arginine rich media (ARM). Three types of constant ratio combinations were employed, those are combination based on IC50 of each drug (IC50 : IC50), IC70 of L-CAV and IC30 of drug (IC70 : IC30) and an extra combination to understand whether the combination works in L-CAV dose-dependent manner. Analysis of combination interaction was determined based on combination index (CI) method. Dose reduction index (DRI) was determined to identify the fold number or ratio between the concentration of drug alone and the reduced concentration of the drug in combination in which it is an important issue in clinical level. [file peerj-04-1542-s001.zip › Figure 3, Tabel 2 and 3/Combination L-CAV and CIS in BxPC3/Fig 3. Table 3. Comb LCAV and CIS in BxPC-3 (FIX RATIO).xls]

## Sheet: 10 and 1
Sample :	L Cav 10 and Cisplatin 1
Media :	AFM
FBS :	dialysed 5%
Cell :	Bax Pc3
Rep 1
	0.109	0.071	0.098	0.064	0.105	0.053	0.118	0.073	0.119	0.054	0.146	0.073
SAMPLE 1	0.084	0.127	0.201	0.457	0.618	0.646	0.691	0.717	0.793	0.845	0.9	0.076
SAMPLE 2	0.068	0.121	0.202	0.461	0.632	0.645	0.732	0.707	0.83	0.763	0.843	0.061
SAMPLE 3	0.065	0.115	0.168	0.439	0.597	0.67	0.723	0.681	0.744	0.744	0.802	0.062
		0.121	0.190333	0.452333	0.615667	0.653667	0.715333	0.701667	0.789	0.784	0.848333
CELLS	0.067	0.797	0.86	0.76	0.768	0.777	0.777	0.768	0.833	0.843	0.906	0.061
SAMPLE CONTROL	0.06	0.114	0.12	0.115	0.113	0.108	0.12	0.128	0.13	0.128	0.126	0.063
MEDIUM	0.061	0.136	0.118	0.134	0.131	0.133	0.122	0.131	0.111	0.129	0.113	0.068
	0.054	0.088	0.058	0.078	0.055	0.074	0.054	0.071	0.064	0.072	0.058	0.065
Samples - control		0.007	0.0703333	0.337333	0.502667	0.545667	0.595333	0.573667	0.659	0.656	0.722333
Cells-control		0.661	0.742	0.626	0.637	0.644	0.655	0.637	0.722	0.714	0.793
% Viability		1.059	9.47889	53.8871	78.9116	84.7308	90.8906	90.0576	91.2742	91.8768	91.0887
% Inhibition		98.941	90.5211	46.1129	21.0884	15.2692	9.10941	9.94244	8.72576	8.12325	8.91131
Concentration		216.7	108.35	54.175	27.0875	13.5437	6.77187	3.38594	1.69297	0.846484	0.423242	uM
Sample :	L Cav 10 and Cisplatin 1
Media :	AFM
FBS :	dialysed 5%
Cell :	Bax Pc3
Rep 2
	0.114	0.061	0.105	0.057	0.104	0.052	0.114	0.057	0.117	0.059	0.135	0.073
SAMPLE 1	0.08	0.12	0.285	0.601	0.813	0.785	0.798	0.843	0.956	0.859	0.894	0.076
SAMPLE 2	0.068	0.141	0.254	0.603	0.846	0.778	0.806	0.767	0.836	0.859	0.907	0.064
SAMPLE 3	0.07	0.161	0.205	0.617	0.836	0.782	0.818	0.934	0.841	0.802	0.939	0.062
		0.140667	0.248	0.607	0.831667	0.781667	0.807333	0.848	0.877667	0.84	0.913333
CELLS	0.068	0.879	0.993	0.991	0.973	0.888	0.841	0.91	0.884	0.859	0.915	0.059
SAMPLE CONTROL	0.061	0.124	0.131	0.11	0.125	0.108	0.121	0.123	0.126	0.131	0.146	0.064
MEDIUM	0.062	0.152	0.127	0.128	0.123	0.12	0.128	0.143	0.099	0.139	0.144	0.08
	0.059	0.1	0.057	0.08	0.052	0.07	0.053	0.072	0.063	0.1	0.072	0.072
Samples - control		0.0166667	0.117	0.497	0.706667	0.673667	0.686333	0.725	0.751667	0.709	0.767333
Cells-control		0.727	0.866	0.863	0.85	0.768	0.713	0.767	0.785	0.72	0.771
% Viability		2.29253	13.5104	57.5898	83.1373	87.717	96.2599	94.5241	95.7537	98.4722	99.5244
% Inhibition		97.7075	86.4896	42.4102	16.8627	12.283	3.74007	5.47588	4.24628	1.52778	0.475573
Concentration		216.7	108.35	54.175	27.0875	13.5437	6.77187	3.38594	1.69297	0.846484	0.423242	uM
Sample :	L Cav 10 and Cisplatin 1
Media :	AFM
FBS :	dialysed 5%
Cell :	Bax Pc3
Rep 3
	0.112	0.064	0.097	0.063	0.119	0.057	0.126	0.067	0.134	0.064	0.154	0.083
SAMPLE 1	0.089	0.114	0.203	0.42	0.703	0.779	0.888	0.932	1.056	0.928	1.032	0.092
SAMPLE 2	0.071	0.1	0.202	0.495	0.737	0.842	0.875	0.843	1.032	0.92	1.036	0.071
SAMPLE 3	0.068	0.123	0.2	0.483	0.731	0.831	0.89	0.917	1.11	0.93	1.047	0.059
		0.112333	0.201667	0.466	0.723667	0.817333	0.884333	0.897333	1.066	0.926	1.03833
CELLS	0.063	0.945	0.914	0.885	0.869	0.92	0.968	1.007	1.184	0.961	1.068	0.063
SAMPLE CONTROL	0.061	0.111	0.124	0.123	0.122	0.11	0.138	0.117	0.135	0.107	0.136	0.065
MEDIUM	0.061	0.114	0.124	0.14	0.131	0.13	0.133	0.136	0.136	0.131	0.143	0.069
	0.056	0.074	0.055	0.068	0.06	0.069	0.06	0.072	0.062	0.086	0.066	0.083
Samples - control		0.00133333	0.0776667	0.343	0.601667	0.707333	0.746333	0.780333	0.931	0.819	0.902333
Cells-control		0.831	0.79	0.745	0.738	0.79	0.835	0.871	1.048	0.83	0.925
% Viability		0.160449	9.83122	46.0403	81.5266	89.5359	89.3812	89.5905	88.8359	98.6747	97.5495
% Inhibition		99.8396	90.1688	53.9597	18.4734	10.4641	10.6188	10.4095	11.1641	1.3253	2.45045
Concentration		216.7	108.35	54.175	27.0875	13.5437	6.77187	3.38594	1.69297	0.846484	0.423242	uM

## Sheet: Compile 10 and 1
Cisplatin
Concentration	I	II	III
216.7	1.059	2.29253	0.160449
108.35	9.47889	13.5104	9.83122
54.175	53.8871	57.5898	46.0403
27.0875	78.9116	83.1373	81.5266
13.5437	84.7308	87.717	89.5359
6.77187	90.8906	96.2599	89.3812
3.38594	90.0576	94.5241	89.5905
1.69297	91.2742	95.7537	88.8359
0.846484	91.8768	98.4722	98.6747
0.423242	91.0887	99.5244	97.5495
EC50	61.2123	62.6167	54.724
Average	59.5177
SD	4.21041

## Sheet: 50 and 50
Sample :	L Cav 50 and Cisplatin 50
Media :	AFM
FBS :	dialysed 5%
Cell :	Bax Pc3
Rep 1
	0.113	0.062	0.109	0.06	0.12	0.063	0.117	0.069	0.119	0.06	0.154	0.096
SAMPLE 1	0.096	0.114	0.153	0.125	0.358	0.567	0.639	0.769	0.732	0.736	0.869	0.079
SAMPLE 2	0.078	0.118	0.147	0.123	0.377	0.567	0.645	0.787	0.728	0.752	0.763	0.065
SAMPLE 3	0.072	0.123	0.134	0.141	0.304	0.561	0.622	0.791	0.717	0.73	0.71	0.059
		0.118333	0.144667	0.129667	0.346333	0.565	0.635333	0.782333	0.725667	0.739333	0.780667
CELLS	0.072	0.733	0.728	0.751	0.658	0.693	0.682	0.794	0.741	0.761	0.789	0.064
SAMPLE CONTROL	0.063	0.114	0.128	0.115	0.123	0.11	0.128	0.117	0.127	0.114	0.139	0.06
MEDIUM	0.062	0.128	0.128	0.134	0.128	0.125	0.13	0.124	0.136	0.135	0.125	0.066
	0.059	0.075	0.06	0.07	0.062	0.072	0.059	0.072	0.054	0.076	0.064	0.072
Samples - control		0.00433333	0.0166667	0.0146667	0.223333	0.455	0.507333	0.665333	0.598667	0.625333	0.641667
Cells-control		0.605	0.6	0.617	0.53	0.568	0.552	0.67	0.605	0.626	0.664
% Viability		0.716253	2.77778	2.37709	42.1384	80.1056	91.9082	99.3035	98.9532	99.8935	96.6365
% Inhibition		99.2837	97.2222	97.6229	57.8616	19.8944	8.09179	0.696517	1.04683	0.106496	3.36345
Concentration		177.4	88.7	44.35	22.175	11.0875	5.54375	2.77188	1.38594	0.692969	0.346484	uM
Sample :	L Cav 50 and Cisplatin 50
Media :	AFM
FBS :	dialysed 5%
Cell :	Bax Pc3
Rep 2
	0.116	0.063	0.112	0.055	0.12	0.059	0.119	0.065	0.133	0.07	0.146	0.095
SAMPLE 1	0.09	0.117	0.152	0.144	0.433	0.6	0.818	0.814	0.863	0.823	0.902	0.072
SAMPLE 2	0.078	0.109	0.148	0.129	0.365	0.619	0.821	0.812	0.83	0.822	0.884	0.07
SAMPLE 3	0.071	0.123	0.121	0.108	0.372	0.673	0.79	0.798	0.807	0.832	0.883	0.061
		0.116333	0.140333	0.127	0.39	0.630667	0.809667	0.808	0.833333	0.825667	0.889667
CELLS	0.07	0.911	0.944	0.805	0.821	0.783	0.894	0.876	0.836	0.901	0.886	0.06
SAMPLE CONTROL	0.064	0.111	0.121	0.118	0.123	0.119	0.124	0.115	0.138	0.124	0.129	0.062
MEDIUM	0.064	0.133	0.125	0.14	0.12	0.131	0.115	0.133	0.113	0.139	0.114	0.062
	0.062	0.075	0.063	0.075	0.06	0.067	0.065	0.068	0.062	0.077	0.061	0.068
Samples - control		0.00533333	0.0193333	0.009	0.267	0.511667	0.685667	0.693	0.695333	0.701667	0.760667
Cells-control		0.778	0.819	0.665	0.701	0.652	0.779	0.743	0.723	0.762	0.772
% Viability		0.685518	2.3606	1.35338	38.0884	78.4765	88.0188	93.2705	96.1734	92.0822	98.532
% Inhibition		99.3145	97.6394	98.6466	61.9116	21.5235	11.9812	6.72948	3.82665	7.91776	1.46805
Concentration		177.4	88.7	44.35	22.175	11.0875	5.54375	2.77188	1.38594	0.692969	0.346484	uM
Sample :	L Cav 50 and Cisplatin 50
Media :	AFM
FBS :	dialysed 5%
Cell :	Bax Pc3
Rep 3
	0.104	0.059	0.103	0.061	0.106	0.053	0.13	0.069	0.129	0.057	0.144	0.074
SAMPLE 1	0.072	0.139	0.157	0.127	0.308	0.567	0.769	0.725	0.839	0.748	0.841	0.089
SAMPLE 2	0.067	0.133	0.124	0.17	0.332	0.643	0.771	0.787	0.799	0.815	0.83	0.058
SAMPLE 3	0.066	0.139	0.124	0.137	0.344	0.626	0.718	0.782	0.787	0.723	0.721	0.056
		0.137	0.135	0.144667	0.328	0.612	0.752667	0.764667	0.808333	0.762	0.797333
CELLS	0.064	0.695	0.793	0.699	0.666	0.81	0.843	0.852	0.85	0.796	0.796	0.058
SAMPLE CONTROL	0.058	0.123	0.12	0.113	0.124	0.112	0.126	0.121	0.124	0.119	0.152	0.068
MEDIUM	0.065	0.13	0.133	0.155	0.14	0.147	0.129	0.134	0.119	0.139	0.138	0.08
	0.055	0.09	0.057	0.08	0.057	0.071	0.06	0.072	0.062	0.079	0.057	0.068
Samples - control		0.014	0.015	0.0316667	0.204	0.5	0.626667	0.643667	0.684333	0.643	0.645333
Cells-control		0.565	0.66	0.544	0.526	0.663	0.714	0.718	0.731	0.657	0.658
% Viability		2.47788	2.27273	5.82108	38.7833	75.4148	87.7684	89.6472	93.6161	97.8691	98.075
% Inhibition		97.5221	97.7273	94.1789	61.2167	24.5852	12.2316	10.3528	6.38395	2.1309	1.92503
Concentration		177.4	88.7	44.35	22.175	11.0875	5.54375	2.77188	1.38594	0.692969	0.346484	uM

## Sheet: Compile 50 and 50
Cisplatin
Concentration	I	II	III
177.4	0.716253	0.685518	2.47788
88.7	2.77778	2.3606	2.27273
44.35	2.37709	1.35338	5.82108
22.175	42.1384	38.0884	38.7833
11.0875	80.1056	78.4765	75.4148
5.54375	91.9082	88.0188	87.7684
2.77188	99.3035	93.2705	89.6472
1.38594	98.9532	96.1734	93.6161
0.692969	99.8935	92.0822	97.8691
0.346484	96.6365	98.532	98.075
EC50	19.4604	19.13	18.7015
Average	19.0973
SD	0.380505

## Sheet: 70 and 30
Sample :	L Cav 70 and Cisplatin 30
Media :	AFM
FBS :	dialysed 5%
Cell :	Bax Pc3
Rep 1
	0.111	0.055	0.114	0.068	0.104	0.067	0.122	0.057	0.125	0.078	0.125	0.062
SAMPLE 1	0.086	0.129	0.123	0.178	0.501	0.543	0.705	0.701	0.674	0.703	0.809	0.083
SAMPLE 2	0.068	0.123	0.144	0.219	0.504	0.579	0.718	0.715	0.686	0.685	0.831	0.067
SAMPLE 3	0.067	0.119	0.127	0.196	0.499	0.588	0.648	0.728	0.634	0.646	0.742	0.057
		0.123667	0.131333	0.197667	0.501333	0.57	0.690333	0.714667	0.664667	0.678	0.794
CELLS	0.067	0.915	0.749	0.667	0.768	0.752	0.72	0.74	0.709	0.703	0.82	0.062
SAMPLE CONTROL	0.062	0.117	0.122	0.104	0.116	0.115	0.122	0.12	0.128	0.133	0.141	0.06
MEDIUM	0.063	0.133	0.13	0.129	0.137	0.129	0.13	0.145	0.118	0.156	0.116	0.066
	0.058	0.083	0.057	0.081	0.056	0.071	0.055	0.072	0.058	0.072	0.062	0.067
Samples - control		0.00666667	0.00933333	0.0936667	0.385333	0.455	0.568333	0.594667	0.536667	0.545	0.653
Cells-control		0.782	0.619	0.538	0.631	0.623	0.59	0.595	0.591	0.547	0.704
% Viability		0.852515	1.50781	17.4102	61.0671	73.0337	96.3277	99.944	90.8065	99.6344	92.7557
% Inhibition		99.1475	98.4922	82.5898	38.9329	26.9663	3.67232	0.0560224	9.19346	0.365631	7.24432
Concentration		49.47	24.735	12.3675	6.18375	3.09187	1.54594	0.772969	0.386484	0.193242	0.0966211	uM
Sample :	L Cav 70 and Cisplatin 30
Media :	AFM
FBS :	dialysed 5%
Cell :	Bax Pc3
Rep 2
	0.106	0.063	0.114	0.055	0.105	0.061	0.124	0.063	0.128	0.061	0.12	0.082
SAMPLE 1	0.081	0.116	0.147	0.167	0.384	0.523	0.555	0.576	0.569	0.657	0.748	0.068
SAMPLE 2	0.064	0.122	0.142	0.179	0.425	0.502	0.592	0.585	0.585	0.669	0.736	0.072
SAMPLE 3	0.064	0.111	0.14	0.153	0.385	0.525	0.581	0.574	0.571	0.659	0.676	0.054
		0.116333	0.143	0.166333	0.398	0.516667	0.576	0.578333	0.575	0.661667	0.72
CELLS	0.063	0.721	0.714	0.66	0.725	0.673	0.681	0.641	0.633	0.719	0.772	0.065
SAMPLE CONTROL	0.062	0.116	0.126	0.108	0.117	0.098	0.122	0.111	0.118	0.131	0.123	0.061
MEDIUM	0.058	0.138	0.119	0.132	0.124	0.139	0.121	0.124	0.131	0.132	0.134	0.069
	0.059	0.089	0.061	0.083	0.055	0.069	0.062	0.077	0.055	0.081	0.055	0.073
Samples - control		0.000333333	0.017	0.0583333	0.281	0.418667	0.454	0.467333	0.457	0.530667	0.597
Cells-control		0.583	0.595	0.528	0.601	0.534	0.56	0.517	0.502	0.587	0.638
% Viability		0.0571755	2.85714	11.048	46.7554	78.402	81.0714	90.3933	91.0359	90.4032	93.5737
% Inhibition		99.9428	97.1429	88.952	53.2446	21.598	18.9286	9.60671	8.96414	9.59682	6.42633
Concentration		49.47	24.735	12.3675	6.18375	3.09187	1.54594	0.772969	0.386484	0.193242	0.0966211	uM
Sample :	L Cav 70 and Cisplatin 30
Media :	AFM
FBS :	dialysed 5%
Cell :	Bax Pc3
Rep 3
	0.116	0.069	0.119	0.057	0.13	0.062	0.125	0.07	0.148	0.082	0.111	0.082
SAMPLE 1	0.091	0.106	0.159	0.16	0.526	0.575	0.669	0.673	0.779	0.722	0.77	0.071
SAMPLE 2	0.084	0.101	0.144	0.159	0.586	0.565	0.658	0.669	0.715	0.765	0.734	0.067
SAMPLE 3	0.072	0.113	0.123	0.2	0.518	0.558	0.663	0.673	0.69	0.771	0.751	0.061
		0.106667	0.142	0.173	0.543333	0.566	0.663333	0.671667	0.728	0.752667	0.751667
CELLS	0.06	0.653	0.672	0.725	0.851	0.854	0.811	0.818	0.823	0.778	0.779	0.065
SAMPLE CONTROL	0.063	0.104	0.115	0.104	0.125	0.11	0.141	0.113	0.122	0.128	0.139	0.064
MEDIUM	0.063	0.115	0.128	0.136	0.116	0.12	0.12	0.129	0.119	0.131	0.122	0.062
	0.059	0.068	0.055	0.067	0.061	0.068	0.056	0.064	0.061	0.075	0.06	0.084
Samples - control		0.00266667	0.027	0.069	0.418333	0.456	0.522333	0.558667	0.606	0.624667	0.612667
Cells-control		0.538	0.544	0.589	0.735	0.734	0.691	0.689	0.704	0.647	0.657
% Viability		0.495663	4.96324	11.7148	56.9161	62.1253	75.5909	81.0837	86.0795	96.5482	93.2522
% Inhibition		99.5043	95.0368	88.2852	43.0839	37.8747	24.4091	18.9163	13.9205	3.45183	6.74784
Concentration		49.47	24.735	12.3675	6.18375	3.09187	1.54594	0.772969	0.386484	0.193242	0.0966211	uM

## Sheet: Compile 70 and 30
Cisplatin
Concentration	I	II	III
49.47	0.852515	0.0571755	0.495663
24.735	1.50781	2.85714	4.96324
12.3675	17.4102	11.048	11.7148
6.18375	61.0671	46.7554	56.9161
3.09187	73.0337	78.402	62.1253
1.54594	96.3277	81.0714	75.5909
0.772969	99.944	90.3933	81.0837
0.386484	90.8065	91.0359	86.0795
0.193242	99.6344	90.4032	96.5482
0.0966211	92.7557	93.5737	93.2522
EC50	7.2516	6.2869	6.8447
Average	6.7944
SD	0.484313
