# Supplementary material for: L-Canavanine potentiates the cytotoxicity of doxorubicin and cisplatin in arginine deprived human cancer cells
Source: PeerJ. 2016 Jan 7;4:e1542. doi: 10.7717/peerj.1542 (PMC4734457; doi:10.7717/peerj.1542)
Supplement: Supplemental Information 1 — L-Canavanine (L-CAV) was combined with doxorubicine (DOX) or cisplatin (CIS) and then tested against several human cancer cells: human cervical cancer (HeLa), colon cancer (Caco-2), pancreatic cancer cell (MIA PaCa-2 and Bx-PC3), and hepatocellular carcinoma (Hep G2 and SK-Hep-1) in arginine free media (AFM). Cytotoxicity of a single drug was also examined in arginine rich media (ARM). Three types of constant ratio combinations were employed, those are combination based on IC50 of each drug (IC50 : IC50), IC70 of L-CAV and IC30 of drug (IC70 : IC30) and an extra combination to understand whether the combination works in L-CAV dose-dependent manner. Analysis of combination interaction was determined based on combination index (CI) method. Dose reduction index (DRI) was determined to identify the fold number or ratio between the concentration of drug alone and the reduced concentration of the drug in combination in which it is an important issue in clinical level. [file peerj-04-1542-s001.zip › Figure 3, Tabel 2 and 3/Combination L-CAV and CIS in MIAPaCa-2/Fig 3. Table 2. Comb LCAV and DOX in MIAPaCa (FIX RATIO).xls]

## Sheet: Rep 1
Sample :	L-Cav IC50 and Cisplatin IC50
Media :	AFM
FBS :	dialysed 5%
Cell :	Miapaca
	0.111	0.062	0.114	0.06	0.096	0.059	0.111	0.066	0.111	0.081	0.113	0.062
SAMPLE 1	0.085	0.114	0.281	0.356	0.582	0.61	0.678	0.787	0.989	0.902	1.01	0.083
SAMPLE 2	0.067	0.114	0.247	0.332	0.517	0.534	0.667	0.746	0.876	0.954	1.043	0.065
SAMPLE 3	0.067	0.121	0.227	0.32	0.482	0.571	0.592	0.794	0.827	0.903	1.011	0.06
		0.116333	0.251667	0.336	0.527	0.571667	0.645667	0.775667	0.897333	0.919667	1.02133
CELLS	0.065	1.073	1.029	0.895	0.928	0.946	0.967	0.984	1.023	1.001	1.034	0.066
SAMPLE CONTROL	0.061	0.114	0.126	0.12	0.128	0.121	0.127	0.112	0.133	0.129	0.132	0.064
MEDIUM	0.057	0.122	0.127	0.13	0.122	0.126	0.138	0.134	0.109	0.14	0.117	0.07
	0.058	0.083	0.055	0.076	0.055	0.065	0.058	0.068	0.059	0.083	0.101	0.078
Samples - control		0.00233333	0.125667	0.216	0.399	0.450667	0.518667	0.663667	0.764333	0.790667	0.889333
Cells-control		0.951	0.902	0.765	0.806	0.82	0.829	0.85	0.914	0.861	0.917
% Viability		0.245356	13.932	28.2353	49.5037	54.9593	62.5653	78.0784	83.6251	91.8312	96.9829
% Inhibition		99.7546	86.068	71.7647	50.4963	45.0407	37.4347	21.9216	16.3749	8.1688	3.01708
Concentration		736.56	368.28	184.14	92.07	46.035	23.0175	11.5087	5.75437	2.87719	1.43859	uM
Sample :	L-Cav IC70 and Cisplatin IC30
Media :	AFM
FBS :	dialysed 5%
Cell :	Miapaca
	0.12	0.058	0.093	0.061	0.114	0.061	0.123	0.072	0.124	0.069	0.148	0.076
SAMPLE 1	0.094	0.165	0.239	0.327	0.443	0.299	0.743	0.738	0.609	0.775	0.891	0.086
SAMPLE 2	0.076	0.145	0.233	0.254	0.457	0.273	0.526	0.461	0.603	0.773	0.871	0.067
SAMPLE 3	0.067	0.134	0.242	0.22	0.414	0.263	0.452	0.369	0.607	0.819	0.876	0.058
		0.148	0.238	0.267	0.438	0.278333	0.573667	0.522667	0.606333	0.789	0.879333
CELLS	0.067	1.163	1.258	1.276	1.363	0.648	0.72	0.617	0.585	0.781	0.877	0.07
SAMPLE CONTROL	0.063	0.119	0.123	0.111	0.118	0.115	0.125	0.115	0.145	0.139	0.167	0.064
MEDIUM	0.064	0.125	0.139	0.134	0.133	0.141	0.11	0.131	0.122	0.129	0.119	0.069
	0.054	0.063	0.055	0.066	0.06	0.072	0.06	0.072	0.059	0.072	0.062	0.063
Samples - control		0.029	0.115	0.156	0.32	0.163333	0.448667	0.407667	0.461333	0.65	0.712333
Cells-control		1.038	1.119	1.142	1.23	0.507	0.61	0.486	0.463	0.652	0.758
% Viability		2.79383	10.277	13.6602	26.0163	32.2156	73.5519	83.882	99.64	99.6933	93.9754
% Inhibition		97.2062	89.723	86.3398	73.9837	67.7844	26.4481	16.118	0.359971	0.306748	6.02463
Concentration		83.4	41.7	20.85	10.425	5.2125	2.60625	1.30313	0.651563	0.325781	0.162891	uM

## Sheet: Rep 2
Sample :	L-Cav IC50 and Cisplatin IC50
Media :	AFM
FBS :	dialysed 5%
Cell :	Miapaca
	0.112	0.052	0.113	0.06	0.1	0.06	0.103	0.065	0.112	0.084	0.145	0.088
SAMPLE 1	0.041	0.131	0.164	0.171	0.286	0.278	0.4	0.35	0.46	0.487	0.449	0.08
SAMPLE 2	0.076	0.116	0.146	0.185	0.251	0.282	0.308	0.34	0.494	0.482	0.471	0.075
SAMPLE 3	0.073	0.12	0.146	0.177	0.252	0.271	0.373	0.358	0.487	0.49	0.492	0.068
		0.122333	0.152	0.177667	0.263	0.277	0.360333	0.349333	0.480333	0.486333	0.470667
CELLS	0.082	0.485	0.455	0.422	0.547	0.437	0.454	0.435	0.547	0.569	0.498	0.072
SAMPLE CONTROL	0.064	0.119	0.119	0.123	0.129	0.114	0.124	0.111	0.113	0.129	0.116	0.073
MEDIUM	0.042	0.132	0.116	0.134	0.122	0.122	0.103	0.116	0.128	0.125	0.142	0.07
	0.057	0.087	0.072	0.076	0.067	0.048	0.056	0.074	0.053	0.078	0.062	0.067
Samples - control		0.00333333	0.033	0.0546667	0.134	0.163	0.236333	0.238333	0.367333	0.357333	0.354667
Cells-control		0.353	0.339	0.288	0.425	0.315	0.351	0.319	0.419	0.444	0.356
% Viability		0.944287	9.73451	18.9815	31.5294	51.746	67.3314	74.7126	87.6691	80.4805	99.6255
% Inhibition		99.0557	90.2655	81.0185	68.4706	48.254	32.6686	25.2874	12.3309	19.5195	0.374532
Concentration		736.56	368.28	184.14	92.07	46.035	23.0175	11.5087	5.75437	2.87719	1.43859	uM
Sample :	L-Cav IC70 and Cisplatin IC30
Media :	AFM
FBS :	dialysed 5%
Cell :	Miapaca
	0.12	0.058	0.093	0.061	0.114	0.061	0.123	0.072	0.124	0.069	0.148	0.076
SAMPLE 1	0.094	0.141	0.196	0.211	0.262	0.312	0.524	0.443	0.409	0.486	0.541	0.086
SAMPLE 2	0.076	0.142	0.179	0.203	0.272	0.314	0.526	0.451	0.453	0.492	0.483	0.067
SAMPLE 3	0.067	0.132	0.198	0.178	0.256	0.312	0.45	0.462	0.434	0.505	0.432	0.058
		0.138333	0.191	0.197333	0.263333	0.312667	0.5	0.452	0.432	0.494333	0.485333
CELLS	0.067	0.478	0.546	0.543	0.562	0.672	0.562	0.499	0.452	0.498	0.498	0.07
SAMPLE CONTROL	0.063	0.112	0.132	0.124	0.134	0.123	0.143	0.132	0.114	0.121	0.113	0.064
MEDIUM	0.064	0.122	0.122	0.134	0.132	0.131	0.121	0.122	0.121	0.121	0.118	0.069
	0.054	0.063	0.055	0.066	0.06	0.072	0.06	0.072	0.059	0.072	0.062	0.063
Samples - control		0.0263333	0.059	0.0733333	0.129333	0.189667	0.357	0.32	0.318	0.373333	0.372333
Cells-control		0.356	0.424	0.409	0.43	0.541	0.441	0.377	0.331	0.377	0.38
% Viability		7.397	13.9151	17.9299	30.0775	35.0585	80.9524	84.8806	96.0725	99.0274	97.9825
% Inhibition		92.603	86.0849	82.0701	69.9225	64.9415	19.0476	15.1194	3.92749	0.972591	2.01754
Concentration		83.4	41.7	20.85	10.425	5.2125	2.60625	1.30313	0.651563	0.325781	0.162891	uM

## Sheet: Rep 3
Sample :	L-Cav IC50 and Cisplatin IC50
Media :	AFM
FBS :	dialysed 5%
Cell :	Miapaca
	0.137	0.083	0.124	0.089	0.145	0.093	0.158	0.092	0.156	0.08	0.163	0.123
SAMPLE 1	0.119	0.172	0.452	0.418	0.567	0.566	0.714	0.704	0.816	0.87	0.98	0.092
SAMPLE 2	0.101	0.153	0.451	0.407	0.577	0.558	0.642	0.653	0.756	0.873	0.874	0.099
SAMPLE 3	0.099	0.154	0.455	0.402	0.557	0.605	0.653	0.624	0.743	0.8	0.945	0.072
		0.159667	0.452667	0.409	0.567	0.576333	0.669667	0.660333	0.771667	0.847667	0.933
CELLS	0.097	0.875	1.031	0.984	1.005	0.948	0.94	0.845	0.918	0.896	0.967	0.065
SAMPLE CONTROL	0.096	0.128	0.198	0.11	0.161	0.155	0.175	0.15	0.178	0.161	0.158	0.072
MEDIUM	0.09	0.116	0.133	0.109	0.171	0.124	0.152	0.134	0.155	0.136	0.152	0.076
	0.074	0.062	0.084	0.07	0.067	0.065	0.085	0.069	0.083	0.076	0.098	0.066
Samples - control		0.0316667	0.254667	0.299	0.406	0.421333	0.494667	0.510333	0.593667	0.686667	0.775
Cells-control		0.759	0.898	0.875	0.834	0.824	0.788	0.711	0.763	0.76	0.815
% Viability		4.17216	28.3593	34.1714	48.6811	51.1327	62.775	71.7768	77.8069	90.3509	95.092
% Inhibition		95.8278	71.6407	65.8286	51.3189	48.8673	37.225	28.2232	22.1931	9.64912	4.90798
Concentration		736.56	368.28	184.14	92.07	46.035	23.0175	11.5087	5.75437	2.87719	1.43859	uM
Sample :	L-Cav IC70 and Cisplatin IC30
Media :	AFM
FBS :	dialysed 5%
Cell :	Miapaca
	0.163	0.097	0.141	0.083	0.154	0.106	0.114	0.088	0.142	0.113	0.162	0.106
SAMPLE 1	0.104	0.189	0.242	0.235	0.435	0.44	0.678	0.788	0.823	0.894	0.996	0.097
SAMPLE 2	0.115	0.194	0.226	0.214	0.454	0.411	0.746	0.823	0.783	0.867	0.897	0.096
SAMPLE 3	0.106	0.182	0.245	0.278	0.312	0.42	0.683	0.793	0.741	0.916	0.928	0.085
		0.188333	0.237667	0.242333	0.400333	0.423667	0.702333	0.801333	0.782333	0.892333	0.940333
CELLS	0.083	0.873	0.876	0.772	0.892	0.872	0.976	0.982	0.956	0.935	0.984	0.079
SAMPLE CONTROL	0.095	0.112	0.131	0.124	0.132	0.121	0.152	0.132	0.123	0.122	0.121	0.081
MEDIUM	0.097	0.112	0.167	0.151	0.145	0.121	0.167	0.134	0.132	0.132	0.121	0.062
	0.077	0.066	0.088	0.072	0.072	0.069	0.078	0.075	0.092	0.076	0.073	0.063
Samples - control		0.0763333	0.106667	0.118333	0.268333	0.302667	0.550333	0.669333	0.659333	0.770333	0.819333
Cells-control		0.761	0.709	0.621	0.747	0.751	0.809	0.848	0.824	0.803	0.863
% Viability		10.0307	15.0447	19.0553	35.9215	40.3018	68.0264	78.9308	80.0162	95.9319	94.9401
% Inhibition		89.9693	84.9553	80.9447	64.0785	59.6982	31.9736	21.0692	19.9838	4.06808	5.05987
Concentration		83.4	41.7	20.85	10.425	5.2125	2.60625	1.30313	0.651563	0.325781	0.162891	uM

## Sheet: Compile
Miapaca -- Cisplatin
Combination IC50 - IC50
Concentration	I	II	III
736.56	0.245356	0.944287	4.17216
368.28	13.932	9.73451	28.3593
184.14	28.2353	18.9815	34.1714
92.07	49.5037	31.5294	48.6811
46.035	54.9593	51.746	51.1327
23.0175	62.5653	67.3314	62.775
11.5087	78.0784	74.7126	71.7768
5.75437	83.6251	87.6691	77.8069
2.87719	91.8312	80.4805	90.3509
1.43859	96.9829	99.6255	95.092
EC50	55.41	60.8488	57.3
Average	57.8529
SD	2.76124
Combination IC70 - IC30
Concentration	I	II	III
83.4	2.79383	7.397	10.0307
41.7	10.277	13.9151	15.0447
20.85	13.6602	17.9299	19.0553
10.425	26.0163	30.0775	35.9215
5.2125	32.2156	35.0585	40.3018
2.60625	73.5519	80.9524	68.0264
1.30313	83.882	84.8806	78.9308
0.651563	99.64	96.0725	80.0162
0.325781	99.6933	99.0274	95.9319
0.162891	93.9754	97.9825	94.9401
EC50	3.7525	3.9949	4.779
Average	4.17547
SD	0.536543

## Sheet: (5 and 1) Rep 1
Sample :	L-Cav 5 and Cisplatin 1
Media :	AFM
FBS :	dialysed 5%
Cell :	Miapaca
	0.123	0.063	0.121	0.066	0.103	0.058	0.128	0.061	0.132	0.062	0.149	0.067
SAMPLE 1	0.08	0.144	0.277	0.411	0.522	0.51	0.69	0.717	0.851	0.708	0.861	0.079
SAMPLE 2	0.07	0.159	0.3	0.427	0.49	0.501	0.66	0.737	0.772	0.7	0.806	0.061
SAMPLE 3	0.07	0.142	0.289	0.418	0.526	0.539	0.696	0.73	0.781	0.759	0.818	0.054
		0.148333	0.288667	0.418667	0.512667	0.516667	0.682	0.728	0.801333	0.722333	0.828333
CELLS	0.067	0.792	0.861	0.77	0.782	0.732	0.804	0.789	0.828	0.744	0.851	0.065
SAMPLE CONTROL	0.064	0.128	0.127	0.126	0.13	0.121	0.126	0.12	0.124	0.109	0.124	0.059
MEDIUM	0.068	0.13	0.132	0.148	0.123	0.132	0.137	0.135	0.103	0.129	0.119	0.068
	0.057	0.089	0.06	0.088	0.059	0.072	0.058	0.071	0.082	0.081	0.062	0.071
Samples - control		0.0203333	0.161667	0.292667	0.382667	0.395667	0.556	0.608	0.677333	0.613333	0.704333
Cells-control		0.662	0.729	0.622	0.659	0.6	0.667	0.654	0.725	0.615	0.732
% Viability		3.0715	22.1765	47.0525	58.0678	65.9444	83.3583	92.9664	93.4253	99.729	96.2204
% Inhibition		96.9285	77.8235	52.9475	41.9322	34.0556	16.6417	7.03364	6.57471	0.271003	3.7796
Concentration		346.6	173.3	86.65	43.325	21.6625	10.8313	5.41563	2.70781	1.35391	0.676953	uM

## Sheet: (5 and 1) Rep 2 
Sample :	L-Cav 5 and Cisplatin 1
Media :	AFM
FBS :	dialysed 5%
Cell :	Miapaca
	0.125	0.051	0.119	0.074	0.11	0.05	0.117	0.068	0.124	0.087	0.157	0.064
SAMPLE 1	0.09	0.136	0.237	0.344	0.518	0.567	0.698	0.758	0.828	0.742	0.818	0.087
SAMPLE 2	0.079	0.128	0.241	0.409	0.61	0.628	0.715	0.769	0.833	0.793	0.819	0.075
SAMPLE 3	0.07	0.147	0.241	0.404	0.624	0.606	0.735	0.758	0.848	0.759	0.816	0.065
		0.137	0.239667	0.385667	0.584	0.600333	0.716	0.761667	0.836333	0.764667	0.817667
CELLS	0.072	0.908	0.897	0.838	0.832	0.784	0.854	0.828	0.914	0.804	0.856	0.073
SAMPLE CONTROL	0.066	0.109	0.125	0.121	0.136	0.12	0.136	0.117	0.133	0.122	0.129	0.062
MEDIUM	0.068	0.125	0.131	0.142	0.132	0.134	0.132	0.139	0.12	0.138	0.129	0.07
	0.058	0.073	0.061	0.073	0.06	0.072	0.06	0.074	0.063	0.083	0.059	0.072
Samples - control		0.028	0.114667	0.264667	0.448	0.480333	0.58	0.644667	0.703333	0.642667	0.688667
Cells-control		0.783	0.766	0.696	0.7	0.65	0.722	0.689	0.794	0.666	0.727
% Viability		3.57599	14.9695	38.0268	64	73.8974	80.3324	93.5656	88.581	96.4965	94.7272
% Inhibition		96.424	85.0305	61.9732	36	26.1026	19.6676	6.43445	11.419	3.5035	5.27281
Concentration		346.6	173.3	86.65	43.325	21.6625	10.8313	5.41563	2.70781	1.35391	0.676953	uM
Next Concentration

## Sheet: (5 and 1) Rep 3
Sample :	L-Cav 5 and Cisplatin 1
Media :	AFM
FBS :	dialysed 5%
Cell :	Miapaca
	0.163	0.084	0.147	0.1	0.132	0.075	0.115	0.096	0.111	0.097	0.141	0.099
SAMPLE 1	0.137	0.205	0.307	0.608	0.707	0.654	0.699	0.726	0.847	0.834	1.013	0.095
SAMPLE 2	0.107	0.203	0.305	0.632	0.654	0.587	0.703	0.763	0.883	0.884	0.906	0.082
SAMPLE 3	0.094	0.209	0.306	0.608	0.695	0.621	0.699	0.768	0.89	0.923	0.911	0.076
		0.205667	0.306	0.616	0.685333	0.620667	0.700333	0.752333	0.873333	0.880333	0.943333
CELLS	0.102	1.29	1.0292	0.951	0.94	0.833	0.855	0.867	0.975	0.877	0.94	0.058
SAMPLE CONTROL	0.097	0.116	0.158	0.138	0.171	0.139	0.2	0.139	0.15	0.14	0.172	0.086
MEDIUM	0.099	0.115	0.159	0.129	0.159	0.129	0.154	0.125	0.168	0.13	0.142	0.061
	0.091	0.069	0.09	0.075	0.076	0.071	0.086	0.076	0.078	0.065	0.088	0.066
Samples - control		0.0896667	0.148	0.478	0.514333	0.481667	0.500333	0.613333	0.723333	0.740333	0.771333
Cells-control		1.175	0.8702	0.822	0.781	0.704	0.701	0.742	0.807	0.747	0.798
% Viability		7.63121	17.0076	58.1509	65.8557	68.4186	71.3742	82.6595	89.6324	99.1075	96.6583
% Inhibition		92.3688	82.9924	41.8491	34.1443	31.5814	28.6258	17.3405	10.3676	0.892459	3.34169
Concentration		346.6	173.3	86.65	43.325	21.6625	10.8313	5.41563	2.70781	1.35391	0.676953	uM

## Sheet: Compile (5 and 1)
Miapaca -- Cisplatin
Combination 5 and 1
Concentration	I	II	III
346.6	3.0715	3.57599	7.63121
173.3	22.1765	14.9695	17.0076
86.65	47.0525	38.0268	58.1509
43.325	58.0678	64	65.8557
21.6625	65.9444	73.8974	68.4186
10.8313	83.3583	80.3324	71.3742
5.41563	92.9664	93.5656	82.6595
2.70781	93.4253	88.581	89.6324
1.35391	99.729	96.4965	99.1075
0.676953	96.2204	94.7272	96.6583
EC50	54.49	53.14	58.4
Average	55.3433
SD	2.73186
