# Supplementary material for: L-Canavanine potentiates the cytotoxicity of doxorubicin and cisplatin in arginine deprived human cancer cells
Source: PeerJ. 2016 Jan 7;4:e1542. doi: 10.7717/peerj.1542 (PMC4734457; doi:10.7717/peerj.1542)
Supplement: Supplemental Information 1 — L-Canavanine (L-CAV) was combined with doxorubicine (DOX) or cisplatin (CIS) and then tested against several human cancer cells: human cervical cancer (HeLa), colon cancer (Caco-2), pancreatic cancer cell (MIA PaCa-2 and Bx-PC3), and hepatocellular carcinoma (Hep G2 and SK-Hep-1) in arginine free media (AFM). Cytotoxicity of a single drug was also examined in arginine rich media (ARM). Three types of constant ratio combinations were employed, those are combination based on IC50 of each drug (IC50 : IC50), IC70 of L-CAV and IC30 of drug (IC70 : IC30) and an extra combination to understand whether the combination works in L-CAV dose-dependent manner. Analysis of combination interaction was determined based on combination index (CI) method. Dose reduction index (DRI) was determined to identify the fold number or ratio between the concentration of drug alone and the reduced concentration of the drug in combination in which it is an important issue in clinical level. [file peerj-04-1542-s001.zip › Figure 3, Tabel 2 and 3/Combination L-CAV and DOX in MIAPaCa-2/Fig 3. Table 2. Comb LCAV and DOX in MIA PaCa (FIX RATIO).xls]

## Sheet: Rep 1
Sample :	L-Cav IC50 and Dox IC50
Media :	AFM
FBS :	dialysed 5%
Cell :	Miapaca
	0.116	0.054	0.11	0.062	0.112	0.05	0.111	0.071	0.107	0.061	0.118	0.081
SAMPLE 1	0.086	0.153	0.19	0.237	0.327	0.344	0.452	0.522	0.884	0.954	0.959	0.071
SAMPLE 2	0.068	0.161	0.151	0.187	0.342	0.331	0.408	0.456	0.855	0.86	0.929	0.067
SAMPLE 3	0.066	0.157	0.163	0.203	0.32	0.34	0.439	0.482	0.844	0.9	0.967	0.063
		0.157	0.168	0.209	0.329667	0.338333	0.433	0.486667	0.861	0.904667	0.951667
CELLS	0.062	0.786	0.926	0.81	0.8	0.768	0.852	0.859	0.873	0.945	0.958	0.056
SAMPLE CONTROL	0.061	0.154	0.148	0.131	0.117	0.116	0.126	0.113	0.116	0.117	0.13	0.063
MEDIUM	0.062	0.128	0.125	0.131	0.123	0.145	0.109	0.127	0.109	0.123	0.118	0.064
	0.056	0.089	0.055	0.072	0.056	0.074	0.059	0.066	0.065	0.082	0.06	0.065
Samples - control		0.003	0.02	0.078	0.212667	0.222333	0.307	0.373667	0.745	0.787667	0.821667
Cells-control		0.658	0.801	0.679	0.677	0.623	0.743	0.732	0.764	0.822	0.84
% Viability		0.455927	2.49688	11.4875	31.4131	35.6875	41.319	51.0474	97.5131	95.8232	97.8175
% Inhibition		99.5441	97.5031	88.5125	68.5869	64.3125	58.681	48.9526	2.48691	4.1768	2.18254
Concentration		178.24	89.12	44.56	22.28	11.14	5.57	2.785	1.3925	0.69625	0.348125	uM
Sample :	L-Cav IC70 and Dox IC30
Media :	AFM
FBS :	dialysed 5%
Cell :	Miapaca
	0.122	0.066	0.118	0.053	0.118	0.075	0.101	0.066	0.134	0.063	0.151	0.096
SAMPLE 1	0.079	0.147	0.225	0.38	0.343	0.384	0.492	0.784	0.865	0.925	0.984	0.078
SAMPLE 2	0.071	0.198	0.217	0.327	0.33	0.349	0.438	0.823	0.743	0.816	0.961	0.081
SAMPLE 3	0.077	0.182	0.221	0.351	0.342	0.389	0.599	0.769	0.835	0.856	0.974	0.056
		0.175667	0.221	0.352667	0.338333	0.374	0.509667	0.792	0.814333	0.865667	0.973
CELLS	0.07	0.866	0.953	0.981	0.922	0.936	0.906	0.903	0.91	0.948	1.031	0.058
SAMPLE CONTROL	0.065	0.121	0.114	0.125	0.103	0.119	0.11	0.132	0.117	0.129	0.13	0.063
MEDIUM	0.061	0.114	0.118	0.121	0.129	0.123	0.121	0.126	0.127	0.141	0.123	0.062
	0.058	0.06	0.075	0.057	0.068	0.061	0.064	0.057	0.065	0.058	0.07	0.065
Samples - control		0.0546667	0.107	0.227667	0.235333	0.255	0.399667	0.66	0.697333	0.736667	0.843
Cells-control		0.752	0.835	0.86	0.793	0.813	0.785	0.777	0.783	0.807	0.908
% Viability		7.2695	12.8144	26.4729	29.6763	31.3653	50.913	84.9421	89.0592	91.2846	92.8414
% Inhibition		92.7305	87.1856	73.5271	70.3237	68.6347	49.087	15.0579	10.9408	8.71541	7.15859
Concentration		34.54	17.27	8.635	4.3175	2.15875	1.07937	0.539687	0.269844	0.134922	0.0674609	uM

## Sheet: Rep 2
Sample :	L-Cav IC50 and Dox IC50
Media :	AFM
FBS :	dialysed 5%
Cell :	Miapaca
	0.105	0.065	0.116	0.054	0.11	0.056	0.098	0.065	0.108	0.05	0.143	0.085
SAMPLE 1	0.077	0.174	0.156	0.134	0.205	0.204	0.271	0.254	0.446	0.475	0.532	0.084
SAMPLE 2	0.065	0.161	0.153	0.136	0.194	0.194	0.257	0.252	0.447	0.473	0.448	0.065
SAMPLE 3	0.065	0.172	0.123	0.123	0.157	0.195	0.274	0.258	0.398	0.491	0.551	0.057
		0.169	0.144	0.131	0.185333	0.197667	0.267333	0.254667	0.430333	0.479667	0.510333
CELLS	0.06	0.493	0.418	0.477	0.39	0.41	0.578	0.452	0.462	0.501	0.561	0.064
SAMPLE CONTROL	0.06	0.164	0.138	0.116	0.119	0.111	0.12	0.12	0.112	0.123	0.117	0.073
MEDIUM	0.061	0.137	0.123	0.132	0.127	0.126	0.128	0.119	0.131	0.134	0.127	0.066
	0.056	0.088	0.06	0.077	0.057	0.072	0.055	0.066	0.054	0.079	0.057	0.063
Samples - control		0.005	0.006	0.015	0.0663333	0.0866667	0.147333	0.134667	0.318333	0.356667	0.393333
Cells-control		0.356	0.295	0.345	0.263	0.284	0.45	0.333	0.331	0.367	0.434
% Viability		1.40449	2.0339	4.34783	25.2218	30.5164	32.7407	40.4404	96.1732	97.1844	90.6298
% Inhibition		98.5955	97.9661	95.6522	74.7782	69.4836	67.2593	59.5596	3.82679	2.81562	9.3702
Concentration		178.24	89.12	44.56	22.28	11.14	5.57	2.785	1.3925	0.69625	0.348125	uM
Sample :	L-Cav IC70 and Dox IC30
Media :	AFM
FBS :	dialysed 5%
Cell :	Miapaca
	0.122	0.066	0.118	0.053	0.118	0.075	0.101	0.066	0.134	0.063	0.151	0.096
SAMPLE 1	0.079	0.147	0.234	0.244	0.264	0.295	0.347	0.452	0.544	0.653	0.656	0.078
SAMPLE 2	0.071	0.159	0.189	0.22	0.218	0.315	0.367	0.562	0.513	0.677	0.675	0.081
SAMPLE 3	0.077	0.152	0.225	0.241	0.298	0.356	0.348	0.454	0.487	0.653	0.654	0.056
		0.152667	0.216	0.235	0.26	0.322	0.354	0.489333	0.514667	0.661	0.661667
CELLS	0.07	0.576	0.543	0.535	0.523	0.567	0.556	0.542	0.576	0.673	0.654	0.058
SAMPLE CONTROL	0.065	0.112	0.132	0.104	0.114	0.145	0.123	0.115	0.112	0.132	0.132	0.063
MEDIUM	0.061	0.121	0.122	0.112	0.117	0.112	0.143	0.121	0.152	0.121	0.113	0.062
	0.058	0.075	0.057	0.068	0.061	0.064	0.057	0.065	0.058	0.07	0.063	0.065
Samples - control		0.0406667	0.084	0.131	0.146	0.177	0.231	0.374333	0.402667	0.529	0.529667
Cells-control		0.455	0.421	0.423	0.406	0.455	0.413	0.421	0.424	0.552	0.541
% Viability		8.93773	19.9525	30.9693	35.9606	38.9011	55.9322	88.9153	94.9686	95.8333	97.9051
% Inhibition		91.0623	80.0475	69.0307	64.0394	61.0989	44.0678	11.0847	5.03145	4.16667	2.09489
Concentration		34.54	17.27	8.635	4.3175	2.15875	1.07937	0.539687	0.269844	0.134922	0.0674609	uM

## Sheet: Rep 3
Sample :	L-Cav IC50 and Dox IC50
Media :	AFM
FBS :	dialysed 5%
Cell :	Miapaca
	0.105	0.065	0.116	0.054	0.11	0.056	0.098	0.065	0.108	0.05	0.143	0.085
SAMPLE 1	0.077	0.154	0.186	0.136	0.305	0.303	0.354	0.354	0.486	0.575	0.562	0.084
SAMPLE 2	0.065	0.118	0.143	0.135	0.36	0.348	0.357	0.403	0.464	0.484	0.47	0.065
SAMPLE 3	0.065	0.184	0.12	0.123	0.257	0.395	0.454	0.451	0.554	0.558	0.561	0.057
		0.152	0.149667	0.131333	0.307333	0.348667	0.388333	0.402667	0.501333	0.539	0.531
CELLS	0.06	0.534	0.463	0.457	0.542	0.595	0.587	0.586	0.542	0.574	0.546	0.064
SAMPLE CONTROL	0.06	0.132	0.123	0.112	0.152	0.141	0.154	0.145	0.127	0.123	0.118	0.073
MEDIUM	0.061	0.127	0.126	0.131	0.154	0.122	0.128	0.118	0.121	0.145	0.129	0.066
	0.056	0.088	0.06	0.077	0.057	0.072	0.055	0.066	0.054	0.079	0.057	0.063
Samples - control		0.02	0.0266667	0.0193333	0.155333	0.207667	0.234333	0.257667	0.374333	0.416	0.413
Cells-control		0.407	0.337	0.326	0.388	0.473	0.459	0.468	0.421	0.429	0.417
% Viability		4.914	7.91296	5.93047	40.0344	43.9042	51.053	55.057	88.9153	96.9697	99.0408
% Inhibition		95.086	92.087	94.0695	59.9656	56.0958	48.947	44.943	11.0847	3.0303	0.959233
Concentration		178.24	89.12	44.56	22.28	11.14	5.57	2.785	1.3925	0.69625	0.348125	uM
Sample :	L-Cav IC70 and Dox IC30
Media :	AFM
FBS :	dialysed 5%
Cell :	Miapaca
	0.114	0.055	0.114	0.066	0.096	0.066	0.098	0.067	0.114	0.069	0.117	0.086
SAMPLE 1	0.1	0.143	0.259	0.23	0.279	0.31	0.49	0.456	0.589	0.622	0.641	0.086
SAMPLE 2	0.067	0.143	0.249	0.251	0.25	0.367	0.496	0.459	0.579	0.678	0.676	0.085
SAMPLE 3	0.072	0.137	0.212	0.241	0.263	0.363	0.523	0.48	0.598	0.653	0.599	0.069
		0.141	0.24	0.240667	0.264	0.346667	0.503	0.465	0.588667	0.651	0.638667
CELLS	0.066	0.717	0.757	0.733	0.759	0.63	0.701	0.661	0.693	0.71	0.702	0.07
SAMPLE CONTROL	0.064	0.108	0.116	0.107	0.121	0.103	0.135	0.122	0.137	0.147	0.133	0.064
MEDIUM	0.062	0.115	0.128	0.136	0.144	0.137	0.12	0.14	0.138	0.13	0.147	0.072
	0.06	0.063	0.057	0.067	0.061	0.069	0.059	0.071	0.057	0.08	0.057	0.085
Samples - control		0.033	0.124	0.133667	0.143	0.243667	0.368	0.343	0.451667	0.504	0.505667
Cells-control		0.602	0.629	0.597	0.615	0.493	0.581	0.521	0.555	0.58	0.555
% Viability		5.48173	19.7138	22.3897	23.252	49.4253	63.3391	65.8349	81.3814	86.8966	91.1111
% Inhibition		94.5183	80.2862	77.6103	76.748	50.5747	36.6609	34.1651	18.6186	13.1034	8.88889
Concentration		34.54	17.27	8.635	4.3175	2.15875	1.07937	0.539687	0.269844	0.134922	0.0674609	uM

## Sheet: Compile
Miapaca -- Doxorubicin
Combination IC50 - IC50
Concentration	I	II	III
178.24	0.455927	1.40449	4.914
89.12	2.49688	2.0339	7.91296
44.56	11.4875	4.34783	5.93047
22.28	31.4131	25.2218	40.0344
11.14	35.6875	30.5164	43.9042
5.57	41.319	32.7407	51.053
2.785	51.0474	40.4404	55.057
1.3925	97.5131	96.1732	88.9153
0.69625	95.8232	97.1844	96.9697
0.348125	97.8175	90.6298	99.0408
EC50	3.6187	3.058	4.2772
Average	3.6513
SD	0.610253
Miapaca -- Doxorubicin
Combination IC70 - IC30
Concentration	I	II	III
69.08	7.2695	8.93773	5.48173
34.54	12.8144	19.9525	19.7138
17.27	26.4729	30.9693	22.3897
8.635	29.6763	35.9606	23.252
4.3175	31.3653	38.9011	49.4253
2.15875	50.913	55.9322	63.3391
1.07937	84.9421	88.9153	65.8349
0.539687	89.0592	94.9686	81.3814
0.269844	91.2846	95.8333	86.8966
0.134922	92.8414	97.9051	91.1111
EC50	2.2295	2.4426	3.539
Average	2.73703
SD	0.702649

## Sheet: Rep 1 (5 and 1)
Sample :	L-Cav 5 and Dox 1
Media :	AFM
FBS :	dialysed 5%
Cell :	Miapaca
	0.121	0.061	0.108	0.051	0.116	0.067	0.099	0.07	0.126	0.068	0.149	0.083
SAMPLE 1	0.078	0.167	0.191	0.143	0.197	0.279	0.331	0.392	0.755	0.681	0.748	0.079
SAMPLE 2	0.077	0.176	0.154	0.148	0.193	0.277	0.342	0.388	0.753	0.705	0.722	0.072
SAMPLE 3	0.077	0.16	0.17	0.42	0.191	0.273	0.314	0.364	0.748	0.701	1.081	0.068
		0.167667	0.171667	0.237	0.193667	0.276333	0.329	0.381333	0.752	0.695667	0.850333
CELLS	0.068	1.175	1.248	1.105	0.623	0.504	0.537	0.51	0.807	0.736	0.848	0.062
SAMPLE CONTROL	0.065	0.166	0.158	0.132	0.128	0.103	0.121	0.123	0.111	0.114	0.166	0.065
MEDIUM	0.068	0.14	0.126	0.135	0.13	0.128	0.134	0.128	0.133	0.149	0.106	0.069
	0.084	0.072	0.062	0.069	0.058	0.074	0.059	0.071	0.054	0.082	0.075	0.075
Samples - control		0.00166667	0.0136667	0.105	0.0656667	0.173333	0.208	0.258333	0.641	0.581667	0.684333
Cells-control		1.035	1.122	0.97	0.493	0.376	0.403	0.382	0.674	0.587	0.742
% Viability		0.161031	1.21806	10.8247	13.3198	46.0993	51.6129	67.6265	95.1039	99.0914	92.2282
% Inhibition		99.839	98.7819	89.1753	86.6802	53.9007	48.3871	32.3735	4.89614	0.908575	7.77179
Concentration		346.6	173.3	86.65	43.325	21.6625	10.8313	5.41563	2.70781	1.35391	0.676953	uM

## Sheet: Rep 2 (5 and 1)
Sample :	L-Cav 5 and Dox 1
Media :	AFM
FBS :	dialysed 5%
Cell :	Miapaca
	0.115	0.063	0.118	0.062	0.104	0.061	0.113	0.063	0.115	0.082	0.135	0.067
SAMPLE 1	0.084	0.194	0.199	0.17	0.223	0.326	0.388	0.367	0.471	0.625	0.748	0.085
SAMPLE 2	0.078	0.177	0.199	0.15	0.183	0.301	0.396	0.394	0.473	0.648	0.736	0.068
SAMPLE 3	0.073	0.179	0.199	0.171	0.215	0.326	0.38	0.395	0.48	0.599	0.695	0.061
		0.183333	0.199	0.163667	0.207	0.317667	0.388	0.385333	0.474667	0.624	0.726333
CELLS	0.066	0.685	0.781	0.676	0.693	0.595	0.701	0.551	0.605	0.747	0.753	0.067
SAMPLE CONTROL	0.065	0.182	0.197	0.149	0.138	0.131	0.137	0.124	0.136	0.124	0.128	0.065
MEDIUM	0.063	0.123	0.131	0.132	0.144	0.133	0.137	0.139	0.123	0.176	0.122	0.067
	0.06	0.076	0.057	0.077	0.057	0.07	0.054	0.072	0.059	0.08	0.065	0.07
Samples - control		0.00133333	0.002	0.0146667	0.069	0.186667	0.251	0.261333	0.338667	0.5	0.598333
Cells-control		0.562	0.65	0.544	0.549	0.462	0.564	0.412	0.482	0.571	0.631
% Viability		0.237248	0.307692	2.69608	12.5683	40.404	44.5035	63.4304	70.2628	87.5657	94.823
% Inhibition		99.7628	99.6923	97.3039	87.4317	59.596	55.4965	36.5696	29.7372	12.4343	5.17697
Concentration		346.6	173.3	86.65	43.325	21.6625	10.8313	5.41563	2.70781	1.35391	0.676953	uM

## Sheet: Rep 3 (5 and 1)
Sample :	L-Cav 5 and Dox 1
Media :	AFM
FBS :	dialysed 5%
Cell :	Miapaca
	0.131	0.066	0.112	0.062	0.112	0.064	0.123	0.064	0.104	0.079	0.173	0.098
SAMPLE 1	0.093	0.154	0.181	0.162	0.208	0.219	0.317	0.369	0.54	0.551	0.645	0.085
SAMPLE 2	0.078	0.129	0.167	0.17	0.175	0.189	0.291	0.369	0.464	0.558	0.648	0.082
SAMPLE 3	0.074	0.143	0.193	0.182	0.197	0.198	0.307	0.296	0.482	0.548	0.637	0.06
		0.142	0.180333	0.171333	0.193333	0.202	0.305	0.344667	0.495333	0.552333	0.643333
CELLS	0.076	0.518	0.58	0.523	0.535	0.552	0.482	0.46	0.548	0.592	0.642	0.061
SAMPLE CONTROL	0.065	0.142	0.151	0.13	0.132	0.112	0.114	0.131	0.139	0.116	0.139	0.068
MEDIUM	0.064	0.104	0.139	0.103	0.144	0.113	0.139	0.12	0.122	0.123	0.129	0.06
	0.062	0.067	0.054	0.061	0.067	0.061	0.065	0.06	0.059	0.065	0.065	0.061
Samples - control		0	0.0293333	0.0413333	0.0613333	0.09	0.191	0.213667	0.356333	0.436333	0.504333
Cells-control		0.414	0.441	0.42	0.391	0.439	0.343	0.34	0.426	0.469	0.513
% Viability		0	6.65155	9.84127	15.6863	20.5011	55.6851	62.8431	83.6463	93.0348	98.3106
% Inhibition		100	93.3485	90.1587	84.3137	79.4989	44.3149	37.1569	16.3537	6.96517	1.68941
Concentration		346.6	173.3	86.65	43.325	21.6625	10.8313	5.41563	2.70781	1.35391	0.676953	uM

## Sheet: Compile (5 and 1)
Combination L-Cav and Dox
Doxorubicin
Combination 5 and 1	I	II	III
346.6	0.161031	0.237248	0
173.3	1.21806	0.307692	6.65155
86.65	10.8247	2.69608	9.84127
43.325	13.3198	12.5683	15.6863
21.6625	46.0993	40.404	20.5011
10.8313	51.6129	44.5035	55.6851
5.41563	67.6265	63.4304	62.8431
2.70781	95.1039	70.2628	83.6463
1.35391	99.0914	87.5657	93.0348
0.676953	92.2282	94.823	98.3106
EC50	13.8089	10.2289	9.232
Average	11.0899
SD	2.40687
