# Supplementary material for: L-Canavanine potentiates the cytotoxicity of doxorubicin and cisplatin in arginine deprived human cancer cells
Source: PeerJ. 2016 Jan 7;4:e1542. doi: 10.7717/peerj.1542 (PMC4734457; doi:10.7717/peerj.1542)
Supplement: Supplemental Information 1 — L-Canavanine (L-CAV) was combined with doxorubicine (DOX) or cisplatin (CIS) and then tested against several human cancer cells: human cervical cancer (HeLa), colon cancer (Caco-2), pancreatic cancer cell (MIA PaCa-2 and Bx-PC3), and hepatocellular carcinoma (Hep G2 and SK-Hep-1) in arginine free media (AFM). Cytotoxicity of a single drug was also examined in arginine rich media (ARM). Three types of constant ratio combinations were employed, those are combination based on IC50 of each drug (IC50 : IC50), IC70 of L-CAV and IC30 of drug (IC70 : IC30) and an extra combination to understand whether the combination works in L-CAV dose-dependent manner. Analysis of combination interaction was determined based on combination index (CI) method. Dose reduction index (DRI) was determined to identify the fold number or ratio between the concentration of drug alone and the reduced concentration of the drug in combination in which it is an important issue in clinical level. [file peerj-04-1542-s001.zip › Figure 3, Tabel 2 and 3/Combination L-CAV and DOX in BxPC3/Fig 3. Table 2. Comb LCAV and DOX in BxPC-3 (FIX RATIO).xls]

## Sheet: 100 and 1
Sample :	L Cav 100 and Doxorubicin 1
Media :	AFM
FBS :	dialysed 5%
Cell :	Bax Pc3
Rep 1
	0.112	0.056	0.11	0.066	0.116	0.053	0.128	0.074	0.133	0.078	0.141	0.067
SAMPLE 1	0.087	0.17	0.268	0.305	0.512	0.942	1.021	0.904	1.076	1.086	1.034	0.097
SAMPLE 2	0.072	0.174	0.299	0.276	0.535	0.928	1.008	0.906	0.996	0.969	1.053	0.063
SAMPLE 3	0.069	0.202	0.278	0.269	0.483	1.024	0.991	1.078	1.096	1.063	1.015	0.06
		0.182	0.281667	0.283333	0.51	0.964667	1.00667	0.962667	1.056	1.03933	1.034
CELLS	0.08	1.154	1.235	1.112	1.112	0.983	1.034	0.994	1.088	1.053	1.061	0.061
SAMPLE CONTROL	0.061	0.11	0.128	0.103	0.125	0.117	0.125	0.114	0.127	0.134	0.147	0.065
MEDIUM	0.077	0.123	0.127	0.121	0.143	0.135	0.13	0.136	0.142	0.145	0.148	0.067
	0.061	0.094	0.056	0.075	0.053	0.067	0.056	0.07	0.061	0.075	0.065	0.064
Samples - control		0.072	0.153667	0.180333	0.385	0.847667	0.881667	0.848667	0.929	0.905333	0.887
Cells-control		1.031	1.108	0.991	0.969	0.848	0.904	0.858	0.946	0.908	0.913
% Viability		6.98351	13.8688	18.1971	39.7317	99.9607	97.5295	98.9122	98.203	99.7063	97.1522
% Inhibition		93.0165	86.1312	81.8029	60.2683	0.0393082	2.4705	1.0878	1.79704	0.293686	2.84775
Concentration		21.67	10.835	5.4175	2.70875	1.35438	0.677188	0.338594	0.169297	0.0846484	0.0423242	uM
Sample :	L Cav 100 and Doxorubicin 1
Media :	AFM
FBS :	dialysed 5%
Cell :	Bax Pc3
Rep 2
	0.101	0.065	0.109	0.063	0.111	0.051	0.128	0.07	0.118	0.069	0.145	0.081
SAMPLE 1	0.089	0.162	0.203	0.212	0.356	0.503	0.511	0.64	0.675	0.725	0.678	0.044
SAMPLE 2	0.068	0.148	0.205	0.198	0.292	0.506	0.569	0.659	0.696	0.705	0.602	0.069
SAMPLE 3	0.066	0.156	0.197	0.198	0.27	0.503	0.559	0.653	0.656	0.731	0.681	0.058
		0.155333	0.201667	0.202667	0.306	0.504	0.546333	0.650667	0.675667	0.720333	0.653667
CELLS	0.064	0.432	0.52	0.599	0.649	0.566	0.558	0.674	0.674	0.774	0.662	0.06
SAMPLE CONTROL	0.062	0.122	0.126	0.117	0.111	0.103	0.115	0.111	0.127	0.124	0.129	0.059
MEDIUM	0.061	0.133	0.124	0.127	0.122	0.122	0.123	0.123	0.112	0.136	0.126	0.068
	0.055	0.092	0.058	0.077	0.057	0.073	0.052	0.077	0.054	0.078	0.053	0.07
Samples - control		0.0333333	0.0756667	0.0856667	0.195	0.401	0.431333	0.539667	0.548667	0.596333	0.524667
Cells-control		0.299	0.396	0.472	0.527	0.444	0.435	0.551	0.562	0.638	0.536
% Viability		11.1483	19.1077	18.1497	37.0019	90.3153	99.1571	97.9431	97.6275	93.4692	97.8856
% Inhibition		88.8517	80.8923	81.8503	62.9981	9.68468	0.842912	2.05687	2.37248	6.53083	2.11443
Concentration		21.67	10.835	5.4175	2.70875	1.35438	0.677188	0.338594	0.169297	0.0846484	0.0423242	uM
Sample :	L Cav 100 and Doxorubicin 1
Media :	AFM
FBS :	dialysed 5%
Cell :	Bax Pc3
Rep 3
	0.12	0.069	0.108	0.056	0.12	0.064	0.133	0.077	0.139	0.066	0.169	0.114
SAMPLE 1	0.094	0.14	0.232	0.232	0.328	0.814	0.937	0.834	0.921	0.925	1.019	0.04
SAMPLE 2	0.081	0.164	0.233	0.225	0.342	0.833	0.992	0.836	0.965	0.962	1.027	0.042
SAMPLE 3	0.067	0.176	0.245	0.245	0.313	0.858	1.028	0.949	1.021	0.963	0.948	0.061
		0.16	0.236667	0.234	0.327667	0.835	0.985667	0.873	0.969	0.95	0.998
CELLS	0.064	0.937	0.918	0.884	0.972	0.993	1.044	0.956	1.003	1.081	0.987	0.068
SAMPLE CONTROL	0.06	0.105	0.127	0.114	0.129	0.104	0.131	0.107	0.162	0.124	0.159	0.067
MEDIUM	0.061	0.119	0.137	0.14	0.163	0.138	0.125	0.13	0.16	0.145	0.128	0.066
	0.057	0.07	0.057	0.067	0.089	0.066	0.065	0.071	0.065	0.104	0.074	0.065
Samples - control		0.055	0.109667	0.12	0.198667	0.731	0.854667	0.766	0.807	0.826	0.839
Cells-control		0.818	0.781	0.744	0.809	0.855	0.919	0.826	0.843	0.936	0.859
% Viability		6.72372	14.0418	16.129	24.5571	85.4971	92.9996	92.7361	95.7295	88.2479	97.6717
% Inhibition		93.2763	85.9582	83.871	75.4429	14.5029	7.00036	7.26392	4.27046	11.7521	2.32829
Concentration		21.67	10.835	5.4175	2.70875	1.35438	0.677188	0.338594	0.169297	0.0846484	0.0423242	uM

## Sheet: Compile 100 and 1
Doxorubicin
Concentration	I	II	III
21.67	6.98351	11.1483	6.72372
10.835	13.8688	19.1077	14.0418
5.4175	18.1971	18.1497	16.129
2.70875	39.7317	37.0019	24.5571
1.35438	99.9607	90.3153	85.4971
0.677188	97.5295	99.1571	92.9996
0.338594	98.9122	97.9431	92.7361
0.169297	98.203	97.6275	95.7295
0.0846484	99.7063	93.4692	88.2479
0.0423242	97.1522	97.8856	97.6717
EC 50	2.6306	2.1934	2.0016
Average	2.2752
SD	0.32238

## Sheet: 50 and 50
Sample :	L Cav 50 an0d Doxorubicin 50
Media :	AFM
FBS :	dialysed 5%
Cell :	Bax Pc3
Rep 1
	0.106	0.062	0.103	0.054	0.117	0.054	0.129	0.069	0.125	0.069	0.136	0.076
SAMPLE 1	0.086	0.131	0.209	0.217	0.577	0.528	0.635	0.645	0.6381	0.658	0.803	0.082
SAMPLE 2	0.068	0.131	0.181	0.195	0.569	0.538	0.639	0.653	0.632	0.643	0.789	0.061
SAMPLE 3	0.07	0.138	0.17	0.194	0.57	0.585	0.636	0.686	0.632	0.65	0.772	0.06
		0.133333	0.186667	0.202	0.572	0.550333	0.636667	0.661333	0.634033	0.650333	0.788
CELLS	0.064	0.732	0.721	0.671	0.658	0.595	0.657	0.696	0.652	0.665	0.786	0.056
SAMPLE CONTROL	0.061	0.106	0.111	0.098	0.107	0.097	0.112	0.099	0.123	0.118	0.126	0.063
MEDIUM	0.057	0.122	0.123	0.133	0.134	0.129	0.124	0.119	0.131	0.126	0.123	0.072
	0.057	0.089	0.059	0.078	0.054	0.07	0.06	0.075	0.056	0.076	0.058	0.063
Samples - control		0.0273333	0.0756667	0.104	0.465	0.453333	0.524667	0.562333	0.511033	0.532333	0.662
Cells-control		0.61	0.598	0.538	0.524	0.466	0.533	0.577	0.521	0.539	0.663
% Viability		4.48087	12.6533	19.3309	88.7405	97.2818	98.4365	97.4581	98.087	98.7631	99.8492
% Inhibition		95.5191	87.3467	80.6691	11.2595	2.71817	1.56348	2.54188	1.91299	1.23686	0.15083
Concentration		11.82	5.91	2.955	1.4775	0.73875	0.369375	0.184688	0.0923438	0.0461719	0.0230859	uM
Sample :	L Cav 50 an0d Doxorubicin 50
Media :	AFM
FBS :	dialysed 5%
Cell :	Bax Pc3
Rep 2
	0.117	0.058	0.103	0.069	0.112	0.065	0.131	0.07	0.148	0.093	0.153	0.09
SAMPLE 1	0.083	0.15	0.21	0.196	0.824	0.866	0.923	0.986	0.95	1.044	1.08	0.091
SAMPLE 2	0.066	0.143	0.187	0.261	0.868	0.848	0.925	0.906	0.985	1.015	1.042	0.089
SAMPLE 3	0.066	0.147	0.17	0.179	0.649	0.811	0.931	0.905	0.925	0.954	1.061	0.065
		0.146667	0.189	0.212	0.780333	0.841667	0.926333	0.932333	0.953333	1.00433	1.061
CELLS	0.067	0.971	1.034	0.995	0.898	0.962	1.015	0.998	0.97	1.025	1.078	0.081
SAMPLE CONTROL	0.062	0.103	0.116	0.115	0.117	0.105	0.118	0.127	0.134	0.135	0.141	0.075
MEDIUM	0.069	0.118	0.125	0.138	0.132	0.144	0.134	0.139	0.133	0.146	0.144	0.083
	0.058	0.069	0.056	0.07	0.061	0.074	0.062	0.081	0.068	0.088	0.063	0.077
Samples - control		0.0436667	0.073	0.097	0.663333	0.736667	0.808333	0.805333	0.819333	0.869333	0.92
Cells-control		0.853	0.909	0.857	0.766	0.818	0.881	0.859	0.837	0.879	0.934
% Viability		5.11919	8.0308	11.3186	86.597	90.057	91.7518	93.7524	97.8893	98.9003	98.5011
% Inhibition		94.8808	91.9692	88.6814	13.403	9.94295	8.2482	6.24757	2.11071	1.09973	1.49893
Concentration		11.82	5.91	2.955	1.4775	0.73875	0.369375	0.184688	0.0923438	0.0461719	0.0230859	uM
Sample :	L Cav 50 an0d Doxorubicin 50
Media :	AFM
FBS :	dialysed 5%
Cell :	Bax Pc3
Rep 3
	0.121	0.059	0.115	0.069	0.12	0.052	0.138	0.079	0.124	0.065	0.145	0.09
SAMPLE 1	0.096	0.163	0.213	0.207	0.532	0.564	0.907	0.802	0.854	0.844	0.948	0.085
SAMPLE 2	0.079	0.144	0.207	0.181	0.424	0.651	0.83	0.832	0.86	0.853	0.896	0.073
SAMPLE 3	0.07	0.169	0.202	0.19	0.428	0.722	0.879	0.839	0.866	0.869	0.763	0.062
		0.158667	0.207333	0.192667	0.461333	0.645667	0.872	0.824333	0.86	0.855333	0.869
CELLS	0.066	0.795	0.861	0.781	0.708	0.758	0.883	0.904	0.897	0.882	0.912	0.06
SAMPLE CONTROL	0.065	0.106	0.125	0.109	0.118	0.097	0.117	0.101	0.126	0.117	0.118	0.065
MEDIUM	0.062	0.123	0.124	0.122	0.133	0.125	0.122	0.125	0.138	0.119	0.133	0.066
	0.058	0.066	0.055	0.067	0.057	0.068	0.057	0.066	0.06	0.075	0.06	0.07
Samples - control		0.0526667	0.0823333	0.0836667	0.343333	0.548667	0.755	0.723333	0.734	0.738333	0.751
Cells-control		0.672	0.737	0.659	0.575	0.633	0.761	0.779	0.759	0.763	0.779
% Viability		7.8373	11.1714	12.696	59.7101	86.6772	99.2116	92.8541	96.7062	96.7671	96.4056
% Inhibition		92.1627	88.8286	87.304	40.2899	13.3228	0.788436	7.14591	3.29381	3.23285	3.59435
Concentration		11.82	5.91	2.955	1.4775	0.73875	0.369375	0.184688	0.0923438	0.0461719	0.0230859	uM

## Sheet: Compile 50 and 50
Doxorubicin
Concentration	I	II	III
11.82	4.48087	5.11919	7.8373
5.91	12.6533	8.0308	11.1714
2.955	19.3309	11.3186	12.696
1.4775	88.7405	86.597	59.7101
0.73875	97.2818	90.057	86.6772
0.369375	98.4365	91.7518	99.2116
0.184688	97.4581	93.7524	92.8541
0.0923438	98.087	97.8893	96.7062
0.0461719	98.7631	98.9003	96.7671
0.0230859	99.8492	98.5011	96.4056
EC 50	2.1166	2.0031	1.645
Average	1.92157
SD	0.246145

## Sheet: 70 and 30
Sample :	L Cav 70 an0d Doxorubicin 30
Media :	AFM
FBS :	dialysed 5%
Cell :	Bax Pc3
Rep 1
	0.106	0.06	0.112	0.062	0.113	0.067	0.115	0.06	0.13	0.077	0.143	0.073
SAMPLE 1	0.088	0.13	0.379	0.689	0.785	0.792	0.801	0.819	1.01	0.813	0.933	0.082
SAMPLE 2	0.076	0.12	0.347	0.667	0.782	0.762	0.818	0.847	0.922	0.818	0.9	0.076
SAMPLE 3	0.074	0.132	0.348	0.673	0.714	0.764	0.801	0.82	0.803	0.819	0.895	0.058
		0.127333	0.358	0.676333	0.760333	0.772667	0.806667	0.828667	0.911667	0.816667	0.909333
CELLS	0.065	0.821	0.845	0.844	0.832	0.799	0.823	0.852	0.916	0.883	0.929	0.069
SAMPLE CONTROL	0.062	0.103	0.117	0.11	0.122	0.1	0.115	0.118	0.124	0.115	0.133	0.062
MEDIUM	0.062	0.117	0.123	0.136	0.107	0.116	0.127	0.125	0.116	0.139	0.114	0.068
	0.058	0.071	0.057	0.074	0.06	0.072	0.053	0.073	0.059	0.078	0.065	0.08
Samples - control		0.0243333	0.241	0.566333	0.638333	0.672667	0.691667	0.710667	0.787667	0.701667	0.776333
Cells-control		0.704	0.722	0.708	0.725	0.683	0.696	0.727	0.8	0.744	0.815
% Viability		3.45644	33.3795	79.9906	88.046	98.4871	99.3774	97.7533	98.4583	94.31	95.2556
% Inhibition		96.5436	66.6205	20.0094	11.954	1.51293	0.622605	2.24668	1.54167	5.68996	4.74438
Concentration		2.194	1.097	0.5485	0.27425	0.137125	0.0685625	0.0342812	0.0171406	0.00857031	0.00428516	uM
Sample :	L Cav 70 an0d Doxorubicin 30
Media :	AFM
FBS :	dialysed 5%
Cell :	Bax Pc3
Rep 2
	0.123	0.059	0.116	0.07	0.124	0.057	0.142	0.081	0.127	0.08	0.16	0.092
SAMPLE 1	0.089	0.133	0.328	0.615	0.675	0.638	0.742	0.655	0.75	0.677	0.792	0.096
SAMPLE 2	0.073	0.141	0.33	0.639	0.67	0.621	0.675	0.683	0.728	0.654	0.794	0.079
SAMPLE 3	0.072	0.148	0.37	0.642	0.675	0.638	0.658	0.644	0.764	0.672	0.795	0.063
		0.140667	0.342667	0.632	0.673333	0.632333	0.691667	0.660667	0.747333	0.667667	0.793667
CELLS	0.07	0.829	0.871	0.819	0.837	0.73	0.746	0.708	0.783	0.781	0.864	0.063
SAMPLE CONTROL	0.066	0.108	0.123	0.103	0.121	0.1	0.12	0.112	0.132	0.119	0.129	0.061
MEDIUM	0.064	0.117	0.128	0.115	0.131	0.116	0.127	0.115	0.125	0.136	0.124	0.062
	0.062	0.07	0.057	0.067	0.06	0.066	0.055	0.066	0.057	0.075	0.057	0.074
Samples - control		0.0326667	0.219667	0.529	0.552333	0.532333	0.571667	0.548667	0.615333	0.548667	0.664667
Cells-control		0.712	0.743	0.704	0.706	0.614	0.619	0.593	0.658	0.645	0.74
% Viability		4.58801	29.5648	75.142	78.2342	86.6992	92.3533	92.5239	93.5157	85.0646	89.8198
% Inhibition		95.412	70.4352	24.858	21.7658	13.3008	7.64674	7.47611	6.4843	14.9354	10.1802
Concentration		2.194	1.097	0.5485	0.27425	0.137125	0.0685625	0.0342812	0.0171406	0.00857031	0.00428516	uM
Sample :	L Cav 70 an0d Doxorubicin 30
Media :	AFM
FBS :	dialysed 5%
Cell :	Bax Pc3
Rep 3
	0.116	0.061	0.121	0.058	0.121	0.071	0.118	0.048	0.131	0.095	0.167	0.083
SAMPLE 1	0.095	0.124	0.206	0.31	0.585	0.658	0.639	0.56	0.621	0.702	0.604	0.079
SAMPLE 2	0.082	0.119	0.216	0.381	0.586	0.655	0.686	0.562	0.665	0.668	0.68	0.078
SAMPLE 3	0.072	0.12	0.219	0.385	0.589	0.63	0.526	0.436	0.535	0.64	0.501	0.057
		0.121	0.213667	0.358667	0.586667	0.647667	0.617	0.519333	0.607	0.67	0.595
CELLS	0.065	0.697	0.669	0.62	0.671	0.674	0.65	0.572	0.65	0.689	0.618	0.061
SAMPLE CONTROL	0.061	0.108	0.111	0.105	0.121	0.109	0.124	0.106	0.125	0.119	0.136	0.062
MEDIUM	0.062	0.112	0.127	0.133	0.12	0.125	0.123	0.129	0.125	0.125	0.14	0.062
	0.058	0.069	0.053	0.069	0.056	0.068	0.059	0.076	0.063	0.074	0.063	0.068
Samples - control		0.013	0.102667	0.253667	0.465667	0.538667	0.493	0.413333	0.482	0.551	0.459
Cells-control		0.585	0.542	0.487	0.551	0.549	0.527	0.443	0.525	0.564	0.478
% Viability		2.22222	18.9422	52.0876	84.513	98.1178	93.5484	93.3032	91.8095	97.695	96.0251
% Inhibition		97.7778	81.0578	47.9124	15.487	1.88221	6.45161	6.69676	8.19048	2.30496	3.9749
Concentration		2.194	1.097	0.5485	0.27425	0.137125	0.0685625	0.0342812	0.0171406	0.00857031	0.00428516	uM

## Sheet: Compile 70 and 30
Doxorubicin
Concentration	I	II	III
2.194	3.45644	4.58801	2.22222
1.097	33.3795	29.5648	18.9422
0.5485	79.9906	75.142	52.0876
0.27425	88.046	78.2342	84.513
0.137125	98.4871	86.6992	98.1178
0.0685625	99.3774	92.3533	93.5484
0.0342812	97.7533	92.5239	93.3032
0.0171406	98.4583	93.5157	91.8095
0.00857031	94.31	85.0646	97.695
0.00428516	95.2556	89.8198	96.0251
EC 50	0.9297	0.9059	0.6046
Average	0.8134
SD	0.181217
