# Supplementary material for: L-Canavanine potentiates the cytotoxicity of doxorubicin and cisplatin in arginine deprived human cancer cells
Source: PeerJ. 2016 Jan 7;4:e1542. doi: 10.7717/peerj.1542 (PMC4734457; doi:10.7717/peerj.1542)
Supplement: Supplemental Information 1 — L-Canavanine (L-CAV) was combined with doxorubicine (DOX) or cisplatin (CIS) and then tested against several human cancer cells: human cervical cancer (HeLa), colon cancer (Caco-2), pancreatic cancer cell (MIA PaCa-2 and Bx-PC3), and hepatocellular carcinoma (Hep G2 and SK-Hep-1) in arginine free media (AFM). Cytotoxicity of a single drug was also examined in arginine rich media (ARM). Three types of constant ratio combinations were employed, those are combination based on IC50 of each drug (IC50 : IC50), IC70 of L-CAV and IC30 of drug (IC70 : IC30) and an extra combination to understand whether the combination works in L-CAV dose-dependent manner. Analysis of combination interaction was determined based on combination index (CI) method. Dose reduction index (DRI) was determined to identify the fold number or ratio between the concentration of drug alone and the reduced concentration of the drug in combination in which it is an important issue in clinical level. [file peerj-04-1542-s001.zip › Figure 2, Tabel 2 and 3/Combination L-CAV and CIS in CaCo/Fig 2. Table 3. Comb LCAV and CIS in Caco (FIX RATIO).xls]

## Sheet: Rep 1
Sample :	L-Cav IC50 and Cisplatin IC50
Media :	AFM
FBS :	dialysed 5%
Cell :	Caco-2
	0.136	0.065	0.128	0.075	0.127	0.066	0.123	0.073	0.14	0.08	0.158	0.11
SAMPLE 1	0.101	0.129	0.169	0.188	0.21	0.298	0.334	0.407	0.539	0.336	0.406	0.081
SAMPLE 2	0.083	0.148	0.126	0.184	0.143	0.273	0.355	0.352	0.461	0.367	0.351	0.07
SAMPLE 3	0.072	0.143	0.143	0.154	0.21	0.274	0.305	0.4	0.285	0.305	0.4	0.062
		0.14	0.146	0.175333	0.187667	0.281667	0.331333	0.386333	0.428333	0.336	0.385667
CELLS	0.069	0.48	0.478	0.405	0.378	0.414	0.387	0.434	0.49	0.378	0.389	0.066
SAMPLE CONTROL	0.066	0.123	0.111	0.14	0.107	0.12	0.109	0.124	0.112	0.1	0.128	0.068
MEDIUM	0.062	0.125	0.11	0.111	0.117	0.12	0.131	0.125	0.142	0.132	0.129	0.062
	0.059	0.063	0.067	0.061	0.068	0.06	0.073	0.064	0.06	0.073	0.064	0.066
Samples - control		0.017	0.035	0.0353333	0.0806667	0.161667	0.222333	0.262333	0.316333	0.236	0.257667
Cells-control		0.355	0.368	0.294	0.261	0.294	0.256	0.309	0.348	0.246	0.26
% Viability		4.78873	9.51087	12.0181	30.9068	54.9887	86.849	84.8975	90.9004	95.935	99.1026
% Inhibition		95.2113	90.4891	87.9819	69.0932	45.0113	13.151	15.1025	9.09962	4.06504	0.897436
Concentration		96.41	48.205	24.1025	12.0512	6.02562	3.01281	1.50641	0.753203	0.376602	0.188301	uM
Sample :	L-Cav IC70 and Cisplatin IC30
Media :	AFM
FBS :	dialysed 5%
Cell :	Caco-2
	0.13	0.068	0.122	0.076	0.126	0.054	0.125	0.074	0.143	0.08	0.161	0.084
SAMPLE 1	0.094	0.113	0.141	0.153	0.261	0.257	0.314	0.292	0.408	0.451	0.508	0.094
SAMPLE 2	0.083	0.092	0.137	0.174	0.25	0.278	0.333	0.311	0.439	0.343	0.537	0.077
SAMPLE 3	0.07	0.124	0.116	0.179	0.257	0.269	0.299	0.307	0.357	0.312	0.472	0.069
		0.109667	0.131333	0.168667	0.256	0.268	0.315333	0.303333	0.401333	0.368667	0.505667
CELLS	0.073	0.378	0.39	0.392	0.431	0.385	0.396	0.417	0.501	0.423	0.504	0.064
SAMPLE CONTROL	0.066	0.103	0.114	0.128	0.134	0.107	0.14	0.16	0.133	0.121	0.122	0.068
MEDIUM	0.064	0.118	0.145	0.136	0.122	0.12	0.106	0.149	0.118	0.132	0.112	0.068
	0.058	0.068	0.06	0.066	0.057	0.068	0.063	0.078	0.074	0.078	0.074	0.068
Samples - control		0.00666667	0.0173333	0.0406667	0.122	0.161	0.175333	0.143333	0.268333	0.247667	0.383667
Cells-control		0.26	0.245	0.256	0.309	0.265	0.29	0.268	0.383	0.291	0.392
% Viability		2.5641	7.07483	15.8854	39.4822	60.7547	60.4598	53.4826	70.0609	85.1088	97.8741
% Inhibition		97.4359	92.9252	84.1146	60.5178	39.2453	39.5402	46.5174	29.9391	14.8912	2.12585
Concentration		46.176	23.088	11.544	5.772	2.886	1.443	0.7215	0.36075	0.180375	0.0901875	uM

## Sheet: Rep 2
Sample :	L-Cav IC50 and Cisplatin IC50
Media :	AFM
FBS :	dialysed 5%
Cell :	Caco-2
	0.1	0.063	0.12	0.058	0.116	0.058	0.124	0.065	0.103	0.06	0.145	0.094
SAMPLE 1	0.079	0.212	0.218	0.215	0.277	0.345	0.587	0.617	0.662	0.662	0.795	0.07
SAMPLE 2	0.072	0.225	0.237	0.216	0.215	0.337	0.559	0.597	0.671	0.727	0.765	0.074
SAMPLE 3	0.074	0.229	0.212	0.225	0.217	0.346	0.544	0.656	0.708	0.667	0.715	0.057
		0.222	0.222333	0.218667	0.236333	0.342667	0.563333	0.623333	0.680333	0.685333	0.758333
CELLS	0.061	0.638	0.697	0.661	0.668	0.593	0.682	0.66	0.734	0.713	0.739	0.053
SAMPLE CONTROL	0.061	0.131	0.11	0.112	0.117	0.126	0.128	0.113	0.121	0.112	0.13	0.056
MEDIUM	0.061	0.131	0.126	0.123	0.124	0.122	0.124	0.132	0.112	0.127	0.103	0.067
	0.052	0.082	0.056	0.078	0.057	0.069	0.057	0.065	0.055	0.073	0.058	0.066
Samples - control		0.091	0.112333	0.106667	0.119333	0.216667	0.435333	0.510333	0.559333	0.573333	0.628333
Cells-control		0.507	0.571	0.538	0.544	0.471	0.558	0.528	0.622	0.586	0.636
% Viability		17.9487	19.6731	19.8265	21.9363	46.0014	78.0167	96.654	89.925	97.8385	98.7945
% Inhibition		82.0513	80.3269	80.1735	78.0637	53.9986	21.9833	3.34596	10.075	2.16155	1.20545
Concentration		96.41	48.205	24.1025	12.0512	6.02562	3.01281	1.50641	0.753203	0.376602	0.188301	uM
Sample :	L-Cav IC70 and Cisplatin IC30
Media :	AFM
FBS :	dialysed 5%
Cell :	Caco-2
	0.104	0.055	0.112	0.084	0.13	0.066	0.104	0.084	0.149	0.078	0.163	0.108
SAMPLE 1	0.071	0.167	0.196	0.202	0.436	0.434	0.603	0.604	0.651	0.671	0.763	0.082
SAMPLE 2	0.076	0.175	0.175	0.273	0.397	0.431	0.52	0.562	0.673	0.702	0.724	0.08
SAMPLE 3	0.063	0.185	0.205	0.282	0.522	0.531	0.623	0.585	0.642	0.696	0.768	0.063
		0.175667	0.192	0.252333	0.451667	0.465333	0.582	0.583667	0.655333	0.689667	0.751667
CELLS	0.065	0.694	0.667	0.668	0.663	0.744	0.81	0.707	0.748	0.705	0.795	0.077
SAMPLE CONTROL	0.057	0.116	0.119	0.109	0.12	0.112	0.152	0.124	0.128	0.125	0.132	0.067
MEDIUM	0.067	0.149	0.12	0.137	0.127	0.135	0.128	0.121	0.15	0.14	0.145	0.073
	0.054	0.074	0.057	0.071	0.069	0.08	0.067	0.122	0.086	0.075	0.088	0.075
Samples - control		0.0596667	0.073	0.143333	0.331667	0.353333	0.43	0.459667	0.527333	0.564667	0.619667
Cells-control		0.545	0.547	0.531	0.536	0.609	0.682	0.586	0.598	0.565	0.65
% Viability		10.948	13.3455	26.9931	61.8781	58.0186	63.0499	78.4414	88.1828	99.941	95.3333
% Inhibition		89.052	86.6545	73.0069	38.1219	41.9814	36.9501	21.5586	11.8172	0.0589971	4.66667
Concentration		46.176	23.088	11.544	5.772	2.886	1.443	0.7215	0.36075	0.180375	0.0901875	uM

## Sheet: Rep 3
Sample :	L-Cav IC50 and Cisplatin IC50
Media :	AFM
FBS :	dialysed 5%
Cell :	Caco-2
	0.136	0.065	0.128	0.075	0.127	0.066	0.123	0.073	0.14	0.08	0.158	0.11
SAMPLE 1	0.101	0.19	0.146	0.253	0.253	0.313	0.309	0.506	0.539	0.528	0.506	0.081
SAMPLE 2	0.083	0.167	0.169	0.207	0.193	0.293	0.353	0.378	0.461	0.567	0.502	0.07
SAMPLE 3	0.072	0.191	0.243	0.154	0.21	0.294	0.405	0.475	0.416	0.326	0.41	0.062
		0.182667	0.186	0.204667	0.218667	0.3	0.355667	0.453	0.472	0.473667	0.472667
CELLS	0.069	0.456	0.465	0.423	0.456	0.453	0.479	0.484	0.532	0.498	0.467	0.066
SAMPLE CONTROL	0.066	0.145	0.121	0.14	0.117	0.131	0.123	0.132	0.115	0.115	0.134	0.068
MEDIUM	0.062	0.112	0.121	0.115	0.116	0.121	0.142	0.123	0.152	0.132	0.128	0.062
	0.059	0.063	0.067	0.061	0.068	0.06	0.073	0.064	0.06	0.073	0.064	0.066
Samples - control		0.0376667	0.065	0.0646667	0.101667	0.169	0.232667	0.321	0.357	0.358667	0.338667
Cells-control		0.344	0.344	0.308	0.34	0.332	0.337	0.361	0.38	0.366	0.339
% Viability		10.9496	18.8953	20.9957	29.902	50.9036	69.0406	88.9197	93.9474	97.9964	99.9017
% Inhibition		89.0504	81.1047	79.0043	70.098	49.0964	30.9594	11.0803	6.05263	2.00364	0.0983284
Concentration		96.41	48.205	24.1025	12.0512	6.02562	3.01281	1.50641	0.753203	0.376602	0.188301	uM
Sample :	L-Cav IC70 and Cisplatin IC30
Media :	AFM
FBS :	dialysed 5%
Cell :	Caco-2
	0.13	0.068	0.122	0.076	0.126	0.054	0.125	0.074	0.143	0.08	0.161	0.084
SAMPLE 1	0.094	0.126	0.149	0.238	0.261	0.367	0.454	0.492	0.468	0.511	0.518	0.094
SAMPLE 2	0.083	0.136	0.237	0.233	0.261	0.328	0.433	0.411	0.499	0.533	0.519	0.077
SAMPLE 3	0.07	0.128	0.216	0.189	0.257	0.29	0.378	0.313	0.458	0.41	0.443	0.069
		0.13	0.200667	0.22	0.259667	0.328333	0.421667	0.405333	0.475	0.484667	0.493333
CELLS	0.073	0.423	0.543	0.552	0.434	0.518	0.489	0.423	0.494	0.482	0.498	0.064
SAMPLE CONTROL	0.066	0.112	0.121	0.132	0.132	0.118	0.142	0.152	0.133	0.121	0.121	0.068
MEDIUM	0.064	0.119	0.123	0.132	0.122	0.121	0.106	0.106	0.105	0.103	0.114	0.068
	0.058	0.068	0.06	0.066	0.057	0.068	0.063	0.078	0.074	0.078	0.074	0.068
Samples - control		0.018	0.0796667	0.088	0.127667	0.210333	0.279667	0.253333	0.342	0.363667	0.372333
Cells-control		0.304	0.42	0.42	0.312	0.397	0.383	0.317	0.389	0.379	0.384
% Viability		5.92105	18.9683	20.9524	40.9188	52.9807	73.02	79.9159	87.9177	95.9543	96.9618
% Inhibition		94.0789	81.0317	79.0476	59.0812	47.0193	26.98	20.0841	12.0823	4.04573	3.03819
Concentration		46.176	23.088	11.544	5.772	2.886	1.443	0.7215	0.36075	0.180375	0.0901875	uM

## Sheet: Compile
Caco -- Cisplatin
Combination IC 50 : IC 50
Concentration	I	II	III
96.41	4.78873	17.9487	10.9496
48.205	9.51087	19.6731	18.8953
24.1025	12.0181	19.8265	20.9957
12.0512	30.9068	21.9363	29.902
6.02562	54.9887	46.0014	50.9036
3.01281	86.849	78.0167	69.0406
1.50641	84.8975	96.654	88.9197
0.753203	90.9004	89.925	93.9474
0.376602	95.935	97.8385	97.9964
0.188301	99.1026	98.7945	99.9017
EC50	7.228	4.7439	4.8403
Average	5.60407	5.60407
SD	1.40719	1.40719
Caco -- Cisplatin
Combination IC 70 : IC 30
Concentration	I	II	III
46.176	2.5641	10.948	5.92105
23.088	7.07483	13.3455	18.9683
11.544	15.8854	26.9931	20.9524
5.772	39.4822	61.8781	40.9188
2.886	60.7547	58.0186	52.9807
1.443	60.4598	63.0499	73.02
0.7215	53.4826	78.4414	79.9159
0.36075	70.0609	88.1828	87.9177
0.180375	85.1088	99.941	95.9543
0.0901875	97.8741	95.3333	96.9618
EC50	2.067	3.2874	3.6545
Average	3.00297
SD	0.831093

## Sheet: (100 and 1) Rep 1
Sample :	L-Cav 100 and Cisplatin 1
Media :	AFM
FBS :	dialysed 5%
Cell :	Caco-2
	0.116	0.063	0.127	0.07	0.113	0.058	0.146	0.059	0.149	0.09	0.144	0.079
SAMPLE 1	0.105	0.239	0.282	0.364	0.552	0.657	0.698	0.709	0.781	0.757	0.816	0.077
SAMPLE 2	0.078	0.225	0.267	0.293	0.512	0.574	0.628	0.706	0.685	0.721	0.787	0.081
SAMPLE 3	0.073	0.23	0.264	0.322	0.542	0.514	0.635	0.565	0.712	0.735	0.778	0.06
		0.231333	0.271	0.326333	0.535333	0.581667	0.653667	0.66	0.726	0.737667	0.793667
CELLS	0.073	0.796	0.766	0.704	0.737	0.714	0.757	0.696	0.748	0.797	0.847	0.056
SAMPLE CONTROL	0.066	0.103	0.133	0.115	0.128	0.11	0.138	0.111	0.115	0.107	0.118	0.055
MEDIUM	0.065	0.122	0.127	0.116	0.128	0.12	0.133	0.11	0.13	0.111	0.14	0.06
	0.088	0.076	0.059	0.076	0.056	0.064	0.062	0.064	0.062	0.075	0.055	0.06
Samples - control		0.128333	0.138	0.211333	0.407333	0.471667	0.515667	0.549	0.611	0.630667	0.675667
Cells-control		0.674	0.639	0.588	0.609	0.594	0.624	0.586	0.618	0.686	0.707
% Viability		19.0406	21.5962	35.941	66.8856	79.4052	82.6389	93.686	98.8673	91.9339	95.5681
% Inhibition		80.9594	78.4038	64.059	33.1144	20.5948	17.3611	6.31399	1.13269	8.06608	4.43187
Concentration		11.792	5.896	2.948	1.474	0.737	0.3685	0.18425	0.092125	0.0460625	0.0230312	uM
Next Concentration

## Sheet: (100 and 1) Rep 2
Sample :	L-Cav 100 and Cisplatin 1
Media :	AFM
FBS :	dialysed 5%
Cell :	Caco-2
	0.115	0.058	0.111	0.052	0.099	0.063	0.121	0.062	0.118	0.073	0.132	0.08
SAMPLE 1	0.096	0.216	0.251	0.29	0.47	0.512	0.584	0.64	0.706	0.674	0.754	0.073
SAMPLE 2	0.084	0.218	0.246	0.263	0.399	0.481	0.581	0.581	0.688	0.709	0.763	0.068
SAMPLE 3	0.072	0.218	0.247	0.325	0.382	0.507	0.545	0.559	0.624	0.604	0.696	0.056
		0.217333	0.248	0.292667	0.417	0.5	0.57	0.593333	0.672667	0.662333	0.737667
CELLS	0.067	0.739	0.747	0.682	0.72	0.727	0.728	0.696	0.72	0.703	0.764	0.067
SAMPLE CONTROL	0.066	0.122	0.126	0.12	0.127	0.113	0.127	0.127	0.14	0.105	0.119	0.062
MEDIUM	0.061	0.128	0.134	0.145	0.126	0.132	0.114	0.132	0.126	0.142	0.125	0.063
	0.056	0.07	0.059	0.071	0.061	0.071	0.061	0.075	0.055	0.079	0.063	0.071
Samples - control		0.0953333	0.122	0.172667	0.29	0.387	0.443	0.466333	0.532667	0.557333	0.618667
Cells-control		0.611	0.613	0.537	0.594	0.595	0.614	0.564	0.594	0.561	0.639
% Viability		15.6028	19.9021	32.1539	48.8215	65.042	72.1498	82.6832	89.6745	99.3464	96.8179
% Inhibition		84.3972	80.0979	67.8461	51.1785	34.958	27.8502	17.3168	10.3255	0.653595	3.18206
Concentration		11.792	5.896	2.948	1.474	0.737	0.3685	0.18425	0.092125	0.0460625	0.0230312	uM
Next Concentration

## Sheet: (100 and 1) Rep 3
Sample :	L-Cav 100 and Cisplatin 1
Media :	AFM
FBS :	dialysed 5%
Cell :	Caco-2
	0.113	0.07	0.119	0.055	0.121	0.06	0.097	0.064	0.134	0.084	0.125	0.087
SAMPLE 1	0.081	0.23	0.274	0.44	0.575	0.534	0.681	0.637	0.714	0.714	0.796	0.081
SAMPLE 2	0.077	0.202	0.293	0.357	0.484	0.523	0.615	0.627	0.67	0.668	0.796	0.082
SAMPLE 3	0.069	0.208	0.262	0.388	0.495	0.533	0.604	0.57	0.67	0.645	0.796	0.062
		0.213333	0.276333	0.395	0.518	0.53	0.633333	0.611333	0.684667	0.675667	0.796
CELLS	0.065	0.694	0.672	0.711	0.719	0.655	0.744	0.679	0.728	0.702	0.861	0.073
SAMPLE CONTROL	0.062	0.114	0.132	0.107	0.123	0.114	0.139	0.113	0.132	0.14	0.158	0.093
MEDIUM	0.059	0.119	0.141	0.127	0.128	0.129	0.136	0.121	0.133	0.144	0.15	0.067
	0.059	0.07	0.057	0.071	0.058	0.067	0.058	0.067	0.062	0.085	0.07	0.071
Samples - control		0.0993333	0.144333	0.288	0.395	0.416	0.494333	0.498333	0.552667	0.535667	0.638
Cells-control		0.575	0.531	0.584	0.591	0.526	0.608	0.558	0.595	0.558	0.711
% Viability		17.2754	27.1814	49.3151	66.8359	79.0875	81.3048	89.307	92.8852	95.9976	89.7328
% Inhibition		82.7246	72.8186	50.6849	33.1641	20.9125	18.6952	10.693	7.11485	4.00239	10.2672
Concentration		11.792	5.896	2.948	1.474	0.737	0.3685	0.18425	0.092125	0.0460625	0.0230312	uM
Next Concentration

## Sheet: Compile (100 and 1)
Combination L Cav and Dox (100 and 1)
Doxorubicin
Concentration (uM)	I	II	III
11.792	19.0406	15.6028	17.2754
5.896	21.5962	19.9021	27.1814
2.948	35.941	32.1539	49.3151
1.474	66.8856	48.8215	66.8359
0.737	79.4052	65.042	79.0875
0.3685	82.6389	72.1498	81.3048
0.18425	93.686	82.6832	89.307
0.092125	98.8673	89.6745	92.8852
0.0460625	91.9339	99.3464	95.9976
0.0230312	95.5681	96.8179	89.7328
EC50	1.8611	1.2588	2.55
Average	1.88997
SD	0.646084
