# Supplementary material for: L-Canavanine potentiates the cytotoxicity of doxorubicin and cisplatin in arginine deprived human cancer cells
Source: PeerJ. 2016 Jan 7;4:e1542. doi: 10.7717/peerj.1542 (PMC4734457; doi:10.7717/peerj.1542)
Supplement: Supplemental Information 1 — L-Canavanine (L-CAV) was combined with doxorubicine (DOX) or cisplatin (CIS) and then tested against several human cancer cells: human cervical cancer (HeLa), colon cancer (Caco-2), pancreatic cancer cell (MIA PaCa-2 and Bx-PC3), and hepatocellular carcinoma (Hep G2 and SK-Hep-1) in arginine free media (AFM). Cytotoxicity of a single drug was also examined in arginine rich media (ARM). Three types of constant ratio combinations were employed, those are combination based on IC50 of each drug (IC50 : IC50), IC70 of L-CAV and IC30 of drug (IC70 : IC30) and an extra combination to understand whether the combination works in L-CAV dose-dependent manner. Analysis of combination interaction was determined based on combination index (CI) method. Dose reduction index (DRI) was determined to identify the fold number or ratio between the concentration of drug alone and the reduced concentration of the drug in combination in which it is an important issue in clinical level. [file peerj-04-1542-s001.zip › Figure 2, Tabel 2 and 3/Combination L-CAV and CIS in HeLa/Fig 2. Table 3. Comb LCAV and CIS in HeLa (FIX RATIO).xls]

## Sheet: Rep 1
Sample :	L-Cav IC50 and Cisplatin IC50
Media :	AFM
FBS :	dialysed 5%
Cell :	HeLa
	0.115	0.056	0.118	0.071	0.12	0.059	0.133	0.076	0.143	0.098	0.157	0.071
SAMPLE 1	0.086	0.17	0.143	0.222	0.18	0.301	0.337	0.546	0.501	0.637	0.615	0.096
SAMPLE 2	0.085	0.13	0.11	0.136	0.133	0.295	0.346	0.423	0.449	0.546	0.603	0.073
SAMPLE 3	0.075	0.13	0.114	0.147	0.154	0.303	0.315	0.498	0.508	0.518	0.598	0.065
		0.143333	0.122333	0.168333	0.155667	0.299667	0.332667	0.489	0.486	0.567	0.605333
CELLS	0.068	0.507	0.49	0.5	0.469	0.527	0.523	0.611	0.563	0.567	0.625	0.073
SAMPLE CONTROL	0.066	0.127	0.107	0.114	0.11	0.115	0.143	0.155	0.125	0.167	0.145	0.066
MEDIUM	0.061	0.115	0.124	0.12	0.117	0.136	0.128	0.141	0.143	0.132	0.145	0.073
	0.056	0.066	0.072	0.057	0.071	0.06	0.082	0.067	0.06	0.082	0.098
Samples - control		0.0163333	0.0153333	0.0543333	0.0456667	0.184667	0.189667	0.334	0.361	0.4	0.460333
Cells-control		0.392	0.366	0.38	0.352	0.391	0.395	0.47	0.42	0.435	0.48
% Viability		4.16667	4.18944	14.2982	12.9735	47.2293	48.0169	71.0638	85.9524	91.954	95.9028
% Inhibition		95.8333	95.8106	85.7018	87.0265	52.7707	51.9831	28.9362	14.0476	8.04598	4.09722
Concentration		106.8	53.4	26.7	13.35	6.675	3.3375	1.66875	0.834375	0.417187	0.208594	uM
Sample :	L-Cav IC70 and Cisplatin IC30
Media :	AFM
FBS :	dialysed 5%
Cell :	HeLa
	0.118	0.064	0.108	0.059	0.124	0.06	0.124	0.089	0.143	0.096	0.18	0.09
SAMPLE 1	0.089	0.138	0.203	0.141	0.174	0.224	0.445	0.455	0.635	0.504	0.645	0.097
SAMPLE 2	0.07	0.12	0.147	0.123	0.188	0.197	0.397	0.463	0.456	0.597	0.612	0.08
SAMPLE 3	0.068	0.124	0.138	0.116	0.172	0.193	0.397	0.577	0.354	0.693	0.549	0.063
		0.127333	0.162667	0.126667	0.178	0.204667	0.413	0.498333	0.481667	0.598	0.602
CELLS	0.065	0.523	0.553	0.492	0.547	0.511	0.649	0.567	0.498	0.652	0.614	0.068
SAMPLE CONTROL	0.062	0.108	0.126	0.1	0.125	0.129	0.137	0.134	0.154	0.135	0.167	0.062
MEDIUM	0.059	0.119	0.117	0.113	0.139	0.122	0.137	0.112	0.129	0.143	0.156	0.069
	0.059	0.066	0.059	0.068	0.065	0.071	0.065	0.068	0.065	0.071	0.065	0.071
Samples - control		0.0193333	0.0366667	0.0266667	0.053	0.0756667	0.276	0.364333	0.327667	0.463	0.435
Cells-control		0.404	0.436	0.379	0.408	0.389	0.512	0.455	0.369	0.509	0.458
% Viability		4.78548	8.40979	7.03606	12.9902	19.4516	53.9062	80.0733	88.7986	90.9627	94.9782
% Inhibition		95.2145	91.5902	92.9639	87.0098	80.5484	46.0938	19.9267	11.2014	9.03733	5.02183
Concentration		34.24	17.12	8.56	4.28	2.14	1.07	0.535	0.2675	0.13375	0.066875	uM

## Sheet: Rep 2
Sample :	L-Cav IC50 and Cisplatin IC50
Media :	AFM
FBS :	dialysed 5%
Cell :	HeLa
	0.108	0.062	0.114	0.055	0.104	0.061	0.12	0.054	0.105	0.074	0.139	0.063
SAMPLE 1	0.082	0.121	0.163	0.141	0.203	0.164	0.282	0.391	0.556	0.402	0.359	0.083
SAMPLE 2	0.064	0.112	0.129	0.116	0.136	0.187	0.259	0.386	0.504	0.411	0.341	0.071
SAMPLE 3	0.068	0.115	0.13	0.114	0.141	0.19	0.243	0.375	0.5	0.391	0.373	0.056
		0.116	0.140667	0.123667	0.16	0.180333	0.261333	0.384	0.52	0.401333	0.357667
CELLS	0.063	0.574	0.5	0.445	0.43	0.423	0.472	0.46	0.537	0.463	0.373	0.055
SAMPLE CONTROL	0.06	0.106	0.108	0.106	0.114	0.101	0.118	0.093	0.115	0.109	0.12	0.057
MEDIUM	0.061	0.118	0.119	0.127	0.125	0.122	0.111	0.114	0.105	0.125	0.122	0.063
	0.059	0.075	0.053	0.066	0.058	0.065	0.06	0.066	0.061	0.065	0.058	0.066
Samples - control		0.01	0.0326667	0.0176667	0.046	0.0793333	0.143333	0.291	0.405	0.292333	0.237667
Cells-control		0.456	0.381	0.318	0.305	0.301	0.361	0.346	0.432	0.338	0.251
% Viability		2.19298	8.57393	5.55556	15.082	26.3566	39.7045	84.104	93.75	86.4892	94.6879
% Inhibition		97.807	91.4261	94.4444	84.918	73.6434	60.2955	15.896	6.25	13.5108	5.31208
Concentration		106.8	53.4	26.7	13.35	6.675	3.3375	1.66875	0.834375	0.417187	0.208594	uM
Sample :	L-Cav IC70 and Cisplatin IC30
Media :	AFM
FBS :	dialysed 5%
Cell :	HeLa
	0.117	0.057	0.123	0.076	0.107	0.056	0.127	0.077	0.122	0.084	0.164	0.105
SAMPLE 1	0.087	0.125	0.18	0.137	0.232	0.248	0.339	0.388	0.466	0.459	0.509	0.097
SAMPLE 2	0.082	0.117	0.153	0.136	0.188	0.216	0.341	0.351	0.479	0.495	0.471	0.08
SAMPLE 3	0.072	0.122	0.142	0.136	0.178	0.245	0.392	0.36	0.582	0.508	0.489	0.062
		0.121333	0.158333	0.136333	0.199333	0.236333	0.357333	0.366333	0.509	0.487333	0.489667
CELLS	0.071	0.421	0.503	0.518	0.505	0.481	0.442	0.473	0.505	0.543	0.492	0.06
SAMPLE CONTROL	0.067	0.104	0.114	0.112	0.126	0.11	0.13	0.1	0.122	0.103	0.141	0.065
MEDIUM	0.06	0.109	0.123	0.116	0.125	0.123	0.123	0.111	0.113	0.131	0.113	0.069
	0.058	0.067	0.064	0.067	0.06	0.068	0.062	0.067	0.067	0.074	0.071	0.065
Samples - control		0.0173333	0.0443333	0.0243333	0.0733333	0.126333	0.227333	0.266333	0.387	0.384333	0.348667
Cells-control		0.312	0.38	0.402	0.38	0.358	0.319	0.362	0.392	0.412	0.379
% Viability		5.55556	11.6667	6.05307	19.2982	35.2886	71.2644	73.5727	98.7245	93.2848	91.9965
% Inhibition		94.4444	88.3333	93.9469	80.7018	64.7114	28.7356	26.4273	1.27551	6.71521	8.00352
Concentration		34.24	17.12	8.56	4.28	2.14	1.07	0.535	0.2675	0.13375	0.066875	uM

## Sheet: Rep 3
Sample :	L-Cav IC50 and Cisplatin IC50
Media :	AFM
FBS :	dialysed 5%
Cell :	HeLa
	0.099	0.061	0.091	0.057	0.094	0.068	0.096	0.069	0.126	0.085	0.154	0.09
SAMPLE 1	0.081	0.148	0.121	0.123	0.178	0.29	0.401	0.626	0.662	0.604	0.594	0.09
SAMPLE 2	0.071	0.141	0.169	0.163	0.12	0.325	0.322	0.647	0.764	0.621	0.691	0.081
SAMPLE 3	0.065	0.139	0.104	0.14	0.19	0.218	0.4205	0.776	0.618	0.675	0.67	0.068
		0.142667	0.131333	0.142	0.162667	0.277667	0.381167	0.683	0.681333	0.633333	0.651667
CELLS	0.062	0.672	0.637	0.587	0.737	0.638	0.637	0.763	0.698	0.653	0.685	0.068
SAMPLE CONTROL	0.059	0.121	0.106	0.106	0.106	0.103	0.123	0.121	0.132	0.122	0.123	0.081
MEDIUM	0.062	0.121	0.123	0.134	0.126	0.125	0.121	0.131	0.126	0.12	0.145	0.069
	0.055	0.07	0.058	0.072	0.065	0.063	0.059	0.069	0.069	0.073	0.062	0.067
Samples - control		0.0216667	0.0253333	0.036	0.0566667	0.174667	0.258167	0.562	0.549333	0.511333	0.528667
Cells-control		0.551	0.514	0.453	0.611	0.513	0.516	0.632	0.572	0.533	0.54
% Viability		3.93224	4.92866	7.94702	9.27441	34.0481	50.0323	88.9241	96.0373	95.935	97.9012
% Inhibition		96.0678	95.0713	92.053	90.7256	65.9519	49.9677	11.0759	3.9627	4.06504	2.09877
Concentration		106.8	53.4	26.7	13.35	6.675	3.3375	1.66875	0.834375	0.417187	0.208594	uM
Sample :	L-Cav IC70 and Cisplatin IC30
Media :	AFM
FBS :	dialysed 5%
Cell :	HeLa
	0.112	0.059	0.11	0.049	0.12	0.054	0.126	0.076	0.12	0.055	0.133	0.071
SAMPLE 1	0.084	0.162	0.228	0.246	0.21	0.262	0.62	0.867	0.718	0.883	0.804	0.082
SAMPLE 2	0.071	0.157	0.188	0.108	0.303	0.207	0.559	0.802	0.846	0.825	0.983	0.068
SAMPLE 3	0.071	0.168	0.211	0.213	0.207	0.317	0.585	0.751	0.702	0.912	0.796	0.055
		0.162333	0.209	0.189	0.24	0.262	0.588	0.806667	0.755333	0.873333	0.861
CELLS	0.07	0.782	0.789	0.657	0.765	0.786	0.878	0.889	0.852	0.897	0.878	0.053
SAMPLE CONTROL	0.065	0.116	0.123	0.119	0.134	0.123	0.152	0.134	0.125	0.125	0.134	0.064
MEDIUM	0.062	0.114	0.125	0.121	0.142	0.152	0.152	0.127	0.154	0.133	0.128	0.065
	0.06	0.083	0.056	0.061	0.059	0.067	0.061	0.066	0.054	0.068	0.058	0.061
Samples - control		0.0463333	0.086	0.07	0.106	0.139	0.436	0.672667	0.630333	0.748333	0.727
Cells-control		0.668	0.664	0.536	0.623	0.634	0.726	0.762	0.698	0.764	0.75
% Viability		6.93613	12.9518	13.0597	17.0144	21.9243	60.0551	88.2765	90.3056	97.9494	96.9333
% Inhibition		93.0639	87.0482	86.9403	82.9856	78.0757	39.9449	11.7235	9.69436	2.05061	3.06667
Concentration		34.24	17.12	8.56	4.28	2.14	1.07	0.535	0.2675	0.13375	0.066875	uM

## Sheet: Compile
Hela -- Cisplatin
IC 50 : IC 50
Concentration uM	I	II	III
106.8	4.16667	2.19298	3.93224
53.4	4.18944	8.57393	4.92866
26.7	14.2982	5.55556	7.94702
13.35	12.9735	15.082	9.27441
6.675	47.2293	26.3566	34.0481
3.3375	48.0169	39.7045	50.0323
1.66875	71.0638	84.104	88.9241
0.834375	85.9524	93.75	96.0373
0.417187	91.954	86.4892	95.935
0.208594	95.9028	94.6879	97.9012
EC50	3.8632	3.1231	3.7487
Average	3.57833
SD	0.398379
Hela -- Cisplatin
IC 70 : IC 30
Concentration uM	I	II	III
34.24	4.78548	5.55556	6.93613
17.12	8.40979	11.6667	12.9518
8.56	7.03606	6.05307	13.0597
4.28	12.9902	19.2982	17.0144
2.14	19.4516	35.2886	21.9243
1.07	53.9062	71.2644	60.0551
0.535	80.0733	73.5727	88.2765
0.2675	88.7986	98.7245	90.3056
0.13375	90.9627	93.2848	97.9494
0.066875	94.9782	91.9965	96.9333
EC50	1.128	1.5672	1.173
Average	1.2894
SD	0.241632

## Sheet: (50 and 1) Rep 1
Sample :	L-Cav 50 and Cisplatin 1
Media :	AFM
FBS :	dialysed 5%
Cell :	HeLa
	0.116	0.057	0.065	0.067	0.116	0.057	0.126	0.077	0.125	0.081	0.148	0.07
SAMPLE 1	0.102	0.158	0.208	0.191	0.295	0.29	0.393	0.47	0.619	0.709	0.79	0.092
SAMPLE 2	0.079	0.168	0.218	0.203	0.272	0.302	0.405	0.468	0.985	0.701	0.79	0.07
SAMPLE 3	0.07	0.168	0.203	0.213	0.26	0.294	0.388	0.441	0.596	0.66	0.79	0.062
		0.164667	0.209667	0.202333	0.275667	0.295333	0.395333	0.459667	0.733333	0.69	0.79
CELLS	0.065	0.726	0.792	0.735	0.833	0.78	0.754	0.707	0.906	0.707	0.797	0.068
SAMPLE CONTROL	0.064	0.119	0.132	0.123	0.138	0.119	0.134	0.132	0.133	0.133	0.136	0.066
MEDIUM	0.06	0.127	0.132	0.142	0.121	0.134	0.126	0.124	0.157	0.146	0.139	0.076
	0.057	0.073	0.058	0.069	0.061	0.071	0.057	0.074	0.055	0.079	0.061	0.071
Samples - control		0.0456667	0.0776667	0.0793333	0.137667	0.176333	0.261333	0.327667	0.600333	0.557	0.654
Cells-control		0.599	0.66	0.593	0.712	0.646	0.628	0.583	0.749	0.561	0.658
% Viability		7.62382	11.7677	13.3783	19.3352	27.2962	41.6136	56.2035	80.1513	99.287	99.3921
% Inhibition		92.3762	88.2323	86.6217	80.6648	72.7038	58.3864	43.7965	19.8487	0.713012	0.607903
Concentration		34.704	17.352	8.676	4.338	2.169	1.0845	0.54225	0.271125	0.135563	0.0677813	uM

## Sheet: (50 and 1) Rep 2
Sample :	L-Cav 50 and Cisplatin 1
Media :	AFM
FBS :	dialysed 5%
Cell :	HeLa
	0.099	0.061	0.091	0.057	0.094	0.068	0.096	0.069	0.126	0.085	0.154	0.09
SAMPLE 1	0.081	0.121	0.179	0.13	0.188	0.176	0.341	0.365	0.564	0.604	0.564	0.09
SAMPLE 2	0.071	0.121	0.148	0.143	0.215	0.328	0.285	0.34	0.437	0.621	0.641	0.081
SAMPLE 3	0.065	0.139	0.144	0.131	0.193	0.188	0.324	0.357	0.432	0.6218	0.641	0.068
		0.127	0.157	0.134667	0.198667	0.230667	0.316667	0.354	0.477667	0.6156	0.615333
CELLS	0.062	0.565	0.703	0.629	0.748	0.718	0.738	0.714	0.699	0.677	0.685	0.068
SAMPLE CONTROL	0.059	0.102	0.119	0.103	0.127	0.11	0.12	0.103	0.122	0.133	0.144	0.081
MEDIUM	0.062	0.127	0.126	0.124	0.125	0.125	0.129	0.121	0.129	0.121	0.148	0.069
	0.055	0.07	0.058	0.072	0.065	0.063	0.059	0.069	0.069	0.073	0.062	0.067
Samples - control		0.025	0.038	0.0316667	0.0716667	0.120667	0.196667	0.251	0.355667	0.4826	0.471333
Cells-control		0.438	0.577	0.505	0.623	0.593	0.609	0.593	0.57	0.556	0.537
% Viability		5.70776	6.58579	6.27063	11.5035	20.3485	32.2934	42.3272	62.3977	86.7986	87.7716
% Inhibition		94.2922	93.4142	93.7294	88.4965	79.6515	67.7066	57.6728	37.6023	13.2014	12.2284
Concentration		34.704	17.352	8.676	4.338	2.169	1.0845	0.54225	0.271125	0.135563	0.0677813	uM

## Sheet: (50 and 1) Rep 3
Sample :	L-Cav 50 and Cisplatin 1
Media :	AFM
FBS :	dialysed 5%
Cell :	HeLa
	0.099	0.06	0.089	0.05	0.09	0.072	0.085	0.069	0.104	0.069	0.119	0.097
SAMPLE 1	0.082	0.14	0.172	0.143	0.203	0.191	0.257	0.339	0.567	0.558	0.578	0.085
SAMPLE 2	0.07	0.114	0.13	0.125	0.164	0.241	0.289	0.324	0.567	0.513	0.557	0.074
SAMPLE 3	0.071	0.122	0.143	0.136	0.222	0.259	0.263	0.342	0.575	0.591	0.544	0.062
		0.125333	0.148333	0.134667	0.196333	0.230333	0.269667	0.335	0.569667	0.554	0.559667
CELLS	0.063	0.335	0.484	0.524	0.552	0.574	0.563	0.551	0.623	0.57	0.622	0.063
SAMPLE CONTROL	0.063	0.105	0.114	0.102	0.114	0.112	0.125	0.122	0.13	0.131	0.123	0.066
MEDIUM	0.06	0.116	0.123	0.126	0.128	0.123	0.135	0.127	0.123	0.129	0.151	0.063
	0.058	0.064	0.058	0.075	0.056	0.066	0.059	0.067	0.059	0.068	0.061	0.067
Samples - control		0.0203333	0.0343333	0.0326667	0.0823333	0.118333	0.144667	0.213	0.439667	0.423	0.436667
Cells-control		0.219	0.361	0.398	0.424	0.451	0.428	0.424	0.5	0.441	0.471
% Viability		9.28463	9.51062	8.20771	19.4182	26.238	33.8006	50.2358	87.9333	95.9184	92.7105
% Inhibition		90.7154	90.4894	91.7923	80.5818	73.762	66.1994	49.7642	12.0667	4.08163	7.28946
Concentration		34.704	17.352	8.676	4.338	2.169	1.0845	0.54225	0.271125	0.135563	0.0677813	uM

## Sheet: Compile (50 and 1)
Combination 50 and 1
Hela - Cisplatin
Concentration	I	II	III
34.704	7.62382	5.70776	9.28463
17.352	11.7677	6.58579	9.51062
8.676	13.3783	6.27063	8.20771
4.338	19.3352	11.5035	19.4182
2.169	27.2962	20.3485	26.238
1.0845	41.6136	32.2934	33.8006
0.54225	56.2035	42.3272	50.2358
0.271125	80.1513	62.3977	87.9333
0.135563	99.287	86.7986	95.9184
0.0677813	99.3921	87.7716	92.7105
EC50	0.5387	0.5018	0.7891
Average	0.609867
SD	0.156313
