# Supplementary material for: L-Canavanine potentiates the cytotoxicity of doxorubicin and cisplatin in arginine deprived human cancer cells
Source: PeerJ. 2016 Jan 7;4:e1542. doi: 10.7717/peerj.1542 (PMC4734457; doi:10.7717/peerj.1542)
Supplement: Supplemental Information 1 — L-Canavanine (L-CAV) was combined with doxorubicine (DOX) or cisplatin (CIS) and then tested against several human cancer cells: human cervical cancer (HeLa), colon cancer (Caco-2), pancreatic cancer cell (MIA PaCa-2 and Bx-PC3), and hepatocellular carcinoma (Hep G2 and SK-Hep-1) in arginine free media (AFM). Cytotoxicity of a single drug was also examined in arginine rich media (ARM). Three types of constant ratio combinations were employed, those are combination based on IC50 of each drug (IC50 : IC50), IC70 of L-CAV and IC30 of drug (IC70 : IC30) and an extra combination to understand whether the combination works in L-CAV dose-dependent manner. Analysis of combination interaction was determined based on combination index (CI) method. Dose reduction index (DRI) was determined to identify the fold number or ratio between the concentration of drug alone and the reduced concentration of the drug in combination in which it is an important issue in clinical level. [file peerj-04-1542-s001.zip › Figure 2, Tabel 2 and 3/Combination L-CAV and DOX in CaCo/Fig 2. Table 2. Comb LCAV and DOX in Caco (FIX RATIO).xls]

## Sheet: Rep 1
Sample :	L-Cav IC50 and Doxorubicin IC50
Media :	AFM
FBS :	dialysed 5%
Cell :	Caco-2
	0.114	0.064	0.107	0.052	0.125	0.066	0.13	0.072	0.135	0.068	0.155	0.075
SAMPLE 1	0.087	0.12	0.159	0.128	0.192	0.174	0.274	0.358	0.453	0.518	0.543	0.093
SAMPLE 2	0.068	0.121	0.139	0.106	0.161	0.143	0.298	0.303	0.466	0.517	0.704	0.073
SAMPLE 3	0.068	0.126	0.139	0.122	0.151	0.134	0.246	0.286	0.405	0.545	0.505	0.055
		0.122333	0.145667	0.118667	0.168	0.150333	0.272667	0.315667	0.441333	0.526667	0.584
CELLS	0.065	0.476	0.479	0.432	0.522	0.436	0.467	0.518	0.534	0.628	0.632	0.057
SAMPLE CONTROL	0.064	0.121	0.113	0.11	0.12	0.113	0.114	0.11	0.148	0.121	0.132	0.063
MEDIUM	0.057	0.116	0.112	0.117	0.108	0.119	0.116	0.114	0.12	0.121	0.132	0.065
	0.058	0.069	0.059	0.065	0.058	0.067	0.056	0.07	0.068	0.07	0.068	0.065
Samples - control		0.00133333	0.0326667	0.00866667	0.048	0.0373333	0.158667	0.205667	0.293333	0.405667	0.452
Cells-control		0.36	0.367	0.315	0.414	0.317	0.351	0.404	0.414	0.507	0.5
% Viability		0.37037	8.901	2.75132	11.5942	11.7771	45.2042	50.9076	70.8535	80.0131	90.4
% Inhibition		99.6296	91.099	97.2487	88.4058	88.2229	54.7958	49.0924	29.1465	19.9869	9.6
Concentration		67.92	33.96	16.98	8.49	4.245	2.1225	1.06125	0.530625	0.265313	0.132656	uM
Sample :	L-Cav IC70 and Doxorubicin IC30
Media :	AFM
FBS :	dialysed 5%
Cell :	Caco-2
	0.114	0.057	0.118	0.061	0.107	0.064	0.122	0.069	0.123	0.086	0.158	0.099
SAMPLE 1	0.091	0.156	0.127	0.187	0.149	0.198	0.2	0.355	0.342	0.328	0.405	0.084
SAMPLE 2	0.077	0.128	0.114	0.17	0.131	0.183	0.179	0.307	0.362	0.35	0.321	0.075
SAMPLE 3	0.073	0.128	0.121	0.135	0.121	0.177	0.175	0.352	0.35	0.34	0.441	0.072
		0.137333	0.120667	0.164	0.133667	0.186	0.184667	0.338	0.351333	0.339333	0.389
CELLS	0.072	0.451	0.399	0.454	0.412	0.425	0.411	0.449	0.444	0.439	0.496	0.077
SAMPLE CONTROL	0.064	0.131	0.108	0.157	0.102	0.119	0.116	0.131	0.14	0.135	0.124	0.074
MEDIUM	0.057	0.146	0.137	0.141	0.149	0.135	0.117	0.128	0.132	0.154	0.165	0.069
	0.06	0.104	0.07	0.061	0.073	0.056	0.074	0.057	0.083	0.079	0.079	0.084
Samples - control		0.00633333	0.0126667	0.007	0.0316667	0.067	0.0686667	0.207	0.211333	0.204333	0.265
Cells-control		0.305	0.262	0.313	0.263	0.29	0.294	0.321	0.312	0.285	0.331
% Viability		2.0765	4.83461	2.23642	12.0406	23.1034	23.356	64.486	67.735	71.6959	80.0604
% Inhibition		97.9235	95.1654	97.7636	87.9594	76.8966	76.644	35.514	32.265	28.3041	19.9396
Concentration		46.25	23.125	11.5625	5.78125	2.89062	1.44531	0.722656	0.361328	0.180664	0.090332	uM

## Sheet: Rep 2
Sample :	L-Cav IC50 and Doxorubicin IC50
Media :	AFM
FBS :	dialysed 5%
Cell :	Caco-2
	0.122	0.058	0.116	0.07	0.117	0.07	0.115	0.071	0.139	0.099	0.148	0.119
SAMPLE 1	0.093	0.163	0.171	0.149	0.212	0.238	0.337	0.357	0.61	0.554	0.698	0.092
SAMPLE 2	0.082	0.153	0.163	0.17	0.23	0.215	0.302	0.457	0.551	0.64	0.644	0.083
SAMPLE 3	0.07	0.155	0.151	0.145	0.184	0.229	0.271	0.279	0.473	0.509	0.577	0.078
		0.157	0.161667	0.154667	0.208667	0.227333	0.303333	0.364333	0.544667	0.567667	0.639667
CELLS	0.065	0.639	0.634	0.617	0.537	0.628	0.584	0.482	0.568	0.618	0.646	0.078
SAMPLE CONTROL	0.065	0.156	0.146	0.119	0.127	0.114	0.137	0.123	0.134	0.116	0.14	0.071
MEDIUM	0.06	0.132	0.115	0.135	0.139	0.142	0.114	0.134	0.128	0.136	0.127	0.078
	0.057	0.07	0.058	0.072	0.067	0.078	0.069	0.076	0.07	0.099	0.071	0.078
Samples - control		0.001	0.0156667	0.0356667	0.0816667	0.113333	0.166333	0.241333	0.410667	0.451667	0.499667
Cells-control		0.507	0.519	0.482	0.398	0.486	0.47	0.348	0.44	0.482	0.519
% Viability		0.197239	3.01863	7.39972	20.5193	23.3196	35.3901	69.3487	93.3333	93.7068	96.2749
% Inhibition		99.8028	96.9814	92.6003	79.4807	76.6804	64.6099	30.6513	6.66667	6.29322	3.72511
Concentration		67.92	33.96	16.98	8.49	4.245	2.1225	1.06125	0.530625	0.265313	0.132656	uM
Sample :	L-Cav IC70 and Doxorubicin IC30
Media :	AFM
FBS :	dialysed 5%
Cell :	Caco-2
	0.133	0.061	0.112	0.072	0.124	0.055	0.137	0.083	0.133	0.073	0.148	0.085
SAMPLE 1	0.097	0.164	0.247	0.224	0.299	0.392	0.451	0.508	0.605	0.615	0.746	0.088
SAMPLE 2	0.083	0.14	0.238	0.212	0.289	0.34	0.395	0.47	0.508	0.694	0.7	0.072
SAMPLE 3	0.072	0.146	0.206	0.207	0.283	0.322	0.349	0.492	0.525	0.55	0.599	0.058
		0.15	0.230333	0.214333	0.290333	0.351333	0.398333	0.49	0.546	0.619667	0.681667
CELLS	0.068	0.69	0.663	0.614	0.665	0.639	0.651	0.573	0.688	0.676	0.697	0.066
SAMPLE CONTROL	0.066	0.133	0.132	0.107	0.121	0.107	0.12	0.119	0.135	0.123	0.138	0.064
MEDIUM	0.061	0.117	0.126	0.121	0.149	0.126	0.121	0.133	0.132	0.128	0.144	0.06
	0.069	0.073	0.057	0.067	0.06	0.065	0.062	0.065	0.06	0.07	0.06	0.068
Samples - control		0.017	0.0983333	0.107333	0.169333	0.244333	0.278333	0.371	0.411	0.496667	0.543667
Cells-control		0.573	0.537	0.493	0.516	0.513	0.53	0.44	0.556	0.548	0.553
% Viability		2.96684	18.3116	21.7715	32.8165	47.6283	52.5157	84.3182	73.9209	90.6326	98.3122
% Inhibition		97.0332	81.6884	78.2285	67.1835	52.3717	47.4843	15.6818	26.0791	9.3674	1.68776
Concentration		46.25	23.125	11.5625	5.78125	2.89062	1.44531	0.722656	0.361328	0.180664	0.090332	uM

## Sheet: Rep 3
Sample :	L-Cav IC50 and Doxorubicin IC50
Media :	AFM
FBS :	dialysed 5%
Cell :	Caco-2
	0.114	0.064	0.107	0.052	0.125	0.066	0.13	0.072	0.135	0.068	0.155	0.075
SAMPLE 1	0.087	0.133	0.158	0.192	0.174	0.202	0.308	0.316	0.439	0.526	0.544	0.093
SAMPLE 2	0.068	0.141	0.179	0.161	0.249	0.221	0.303	0.303	0.406	0.507	0.524	0.073
SAMPLE 3	0.068	0.124	0.164	0.151	0.149	0.206	0.306	0.461	0.316	0.517	0.506	0.055
		0.132667	0.167	0.168	0.190667	0.209667	0.305667	0.36	0.387	0.516667	0.524667
CELLS	0.065	0.356	0.536	0.738	0.423	0.498	0.589	0.534	0.452	0.534	0.536	0.057
SAMPLE CONTROL	0.064	0.123	0.142	0.112	0.134	0.153	0.16	0.158	0.128	0.131	0.121	0.063
MEDIUM	0.057	0.114	0.115	0.105	0.108	0.142	0.105	0.121	0.132	0.132	0.124	0.065
	0.058	0.069	0.059	0.058	0.067	0.056	0.07	0.08	0.068	0.07	0.068	0.065
Samples - control		0.00966667	0.025	0.056	0.0566667	0.0566667	0.145667	0.202	0.259	0.385667	0.403667
Cells-control		0.242	0.421	0.633	0.315	0.356	0.484	0.413	0.32	0.402	0.412
% Viability		3.99449	5.93824	8.84676	17.9894	15.9176	30.0964	48.9104	80.9375	95.937	97.9773
% Inhibition		96.0055	94.0618	91.1532	82.0106	84.0824	69.9036	51.0896	19.0625	4.06302	2.02265
Concentration		67.92	33.96	16.98	8.49	4.245	2.1225	1.06125	0.530625	0.265313	0.132656	uM
Sample :	L-Cav IC70 and Doxorubicin IC30
Media :	AFM
FBS :	dialysed 5%
Cell :	Caco-2
	0.114	0.057	0.118	0.061	0.107	0.064	0.122	0.069	0.123	0.086	0.158	0.099
SAMPLE 1	0.091	0.165	0.227	0.234	0.209	0.235	0.216	0.355	0.442	0.468	0.506	0.084
SAMPLE 2	0.077	0.148	0.205	0.164	0.209	0.256	0.279	0.397	0.37	0.42	0.391	0.075
SAMPLE 3	0.073	0.128	0.195	0.131	0.267	0.255	0.225	0.352	0.349	0.453	0.351	0.072
		0.147	0.209	0.176333	0.228333	0.248667	0.24	0.368	0.387	0.447	0.416
CELLS	0.072	0.462	0.472	0.462	0.467	0.534	0.421	0.476	0.432	0.523	0.476	0.077
SAMPLE CONTROL	0.064	0.121	0.161	0.141	0.161	0.131	0.121	0.122	0.143	0.135	0.125	0.074
MEDIUM	0.057	0.136	0.132	0.111	0.145	0.154	0.115	0.129	0.131	0.156	0.179	0.069
	0.06	0.104	0.07	0.061	0.073	0.056	0.074	0.057	0.083	0.079	0.079	0.084
Samples - control		0.026	0.048	0.0353333	0.0673333	0.117667	0.119	0.246	0.244	0.312	0.291
Cells-control		0.326	0.34	0.351	0.322	0.38	0.306	0.347	0.301	0.367	0.297
% Viability		7.97546	14.1176	10.0665	20.911	30.9649	38.8889	70.8934	81.0631	85.0136	97.9798
% Inhibition		92.0245	85.8824	89.9335	79.089	69.0351	61.1111	29.1066	18.9369	14.9864	2.0202
Concentration		46.25	23.125	11.5625	5.78125	2.89062	1.44531	0.722656	0.361328	0.180664	0.090332	uM

## Sheet: Compile
Caco -- Doxorubicin
Combination IC 50 : IC 50
Concentration	I	II	III
67.92	0.37037	0.197239	3.99449
33.96	8.901	3.01863	5.93824
16.98	2.75132	7.39972	8.84676
8.49	11.5942	20.5193	17.9894
4.245	11.7771	23.3196	15.9176
2.1225	45.2042	35.3901	30.0964
1.06125	50.9076	69.3487	48.9104
0.530625	70.8535	93.3333	80.9375
0.265313	80.0131	93.7068	95.937
0.132656	90.4	96.2749	97.9773
EC50	1.3653	1.6166	0.9802
Average	1.3207
SD	0.320536
Combination IC 70 : IC 30
Doxorubicine
Concentration	I	II	III
46.25	2.0765	2.96684	7.97546
23.125	4.83461	18.3116	14.1176
11.5625	2.23642	21.7715	10.0665
5.78125	12.0406	32.8165	20.911
2.89062	23.1034	47.6283	30.9649
1.44531	23.356	52.5157	38.8889
0.722656	64.486	84.3182	70.8934
0.361328	67.735	73.9209	81.0631
0.180664	71.6959	90.6326	85.0136
0.090332	80.0604	98.3122	97.9798
EC50	1.159	2.4404	1.0809
Average	1.11995
SD	0.055225

## Sheet: (5 and 1) Rep 1
Sample :	L-Cav 5 and Doxorubicin 1
Media :	AFM
FBS :	dialysed 5%
Cell :	Caco-2
	0.128	0.066	0.118	0.058	0.121	0.062	0.133	0.06	0.134	0.076	0.157	0.073
SAMPLE 1	0.093	0.135	0.204	0.202	0.281	0.312	0.403	0.415	0.594	0.601	0.576	0.082
SAMPLE 2	0.078	0.127	0.192	0.195	0.29	0.334	0.375	0.369	0.594	0.517	0.549	0.072
SAMPLE 3	0.071	0.136	0.197	0.195	0.222	0.192	0.341	0.336	0.591	0.539	0.475	0.056
		0.132667	0.197667	0.197333	0.264333	0.279333	0.373	0.373333	0.593	0.552333	0.533333
CELLS	0.069	0.458	0.58	0.592	0.549	0.492	0.499	0.517	0.599	0.562	0.576	0.064
SAMPLE CONTROL	0.065	0.107	0.143	0.137	0.132	0.115	0.145	0.108	0.133	0.126	0.132	0.07
MEDIUM	0.062	0.106	0.133	0.124	0.145	0.128	0.139	0.13	0.133	0.125	0.153	0.069
	0.059	0.08	0.053	0.072	0.055	0.065	0.06	0.066	0.059	0.069	0.057	0.067
Samples - control		0.0256667	0.0546667	0.0603333	0.132333	0.164333	0.228	0.265333	0.46	0.426333	0.401333
Cells-control		0.352	0.447	0.468	0.404	0.364	0.36	0.387	0.466	0.437	0.423
% Viability		7.29167	12.2297	12.8917	32.7558	45.1465	63.3333	68.5616	98.7124	97.5591	94.8779
% Inhibition		92.7083	87.7703	87.1083	67.2442	54.8535	36.6667	31.4384	1.28755	2.44088	5.12214
Concentration		235.84	117.92	58.96	29.48	14.74	7.37	3.685	1.8425	0.92125	0.460625	uM

## Sheet: (5 and 1) Rep 2
Sample :	L-Cav 5 and Doxorubicin 1
Media :	AFM
FBS :	dialysed 5%
Cell :	Caco-2
	0.118	0.067	0.12	0.058	0.11	0.063	0.116	0.069	0.121	0.082	0.117	0.057
SAMPLE 1	0.094	0.183	0.259	0.255	0.364	0.353	0.501	0.492	0.601	0.638	0.669	0.08
SAMPLE 2	0.084	0.169	0.236	0.21	0.293	0.319	0.432	0.529	0.596	0.604	0.633	0.076
SAMPLE 3	0.074	0.18	0.2	0.218	0.303	0.307	0.383	0.492	0.599	0.629	0.68	0.06
		0.177333	0.231667	0.227667	0.32	0.326333	0.438667	0.504333	0.598667	0.623667	0.660667
CELLS	0.07	0.628	0.672	0.654	0.735	0.686	0.692	0.663	0.687	0.701	0.701	0.057
SAMPLE CONTROL	0.066	0.147	0.16	0.137	0.134	0.116	0.142	0.117	0.13	0.13	0.14	0.058
MEDIUM	0.063	0.123	0.13	0.138	0.126	0.134	0.113	0.123	0.117	0.138	0.134	0.066
	0.056	0.072	0.057	0.071	0.061	0.072	0.063	0.071	0.06	0.075	0.06	0.068
Samples - control		0.0303333	0.0716667	0.0906667	0.186	0.210333	0.296667	0.387333	0.468667	0.493667	0.520667
Cells-control		0.505	0.542	0.516	0.609	0.552	0.579	0.54	0.57	0.563	0.567
% Viability		6.0066	13.2226	17.5711	30.5419	38.1039	51.2378	71.7284	82.2222	87.685	91.8283
% Inhibition		93.9934	86.7774	82.4289	69.4581	61.8961	48.7622	28.2716	17.7778	12.315	8.17166
Concentration		235.84	117.92	58.96	29.48	14.74	7.37	3.685	1.8425	0.92125	0.460625	uM

## Sheet: (5 and 1) Rep 3
Sample :	L-Cav 5 and Doxorubicin 1
Media :	AFM
FBS :	dialysed 5%
Cell :	Caco-2
	0.12	0.059	0.113	0.061	0.105	0.064	0.105	0.056	0.114	0.082	0.116	0.074
SAMPLE 1	0.087	0.194	0.249	0.209	0.381	0.393	0.555	0.607	0.636	0.666	0.832	0.081
SAMPLE 2	0.074	0.239	0.237	0.26	0.383	0.494	0.643	0.608	0.782	0.956	0.771	0.07
SAMPLE 3	0.074	0.225	0.223	0.235	0.314	0.43	0.554	0.604	0.608	0.938	0.745	0.062
		0.219333	0.236333	0.234667	0.359333	0.439	0.584	0.606333	0.675333	0.853333	0.782667
CELLS	0.067	0.903	0.93	0.8	0.819	0.838	0.869	0.705	0.708	0.885	0.837	0.067
SAMPLE CONTROL	0.064	0.205	0.147	0.118	0.131	0.1	0.116	0.104	0.123	0.103	0.12	0.065
MEDIUM	0.061	0.108	0.125	0.124	0.12	0.114	0.122	0.121	0.1	0.125	0.104	0.073
	0.057	0.074	0.056	0.071	0.058	0.073	0.057	0.073	0.06	0.079	0.061	0.072
Samples - control		0.0143333	0.0893333	0.116667	0.228333	0.339	0.468	0.502333	0.552333	0.750333	0.662667
Cells-control		0.795	0.805	0.676	0.699	0.724	0.747	0.584	0.608	0.76	0.733
% Viability		1.80294	11.0973	17.2584	32.6657	46.8232	62.6506	86.016	90.8443	98.7281	90.4047
% Inhibition		98.1971	88.9027	82.7416	67.3343	53.1768	37.3494	13.984	9.1557	1.27193	9.59527
Concentration		235.84	117.92	58.96	29.48	14.74	7.37	3.685	1.8425	0.92125	0.460625	uM

## Sheet: Compile (5 and 1)
Combination 5 : 1
Doxorubicine
Concentration (uM)	I	II	III
235.84	7.29167	6.0066	1.80294
117.92	12.2297	13.2226	11.0973
58.96	12.8917	17.5711	17.2584
29.48	32.7558	30.5419	32.6657
14.74	45.1465	38.1039	46.8232
7.37	63.3333	51.2378	62.6506
3.685	68.5616	71.7284	86.016
1.8425	98.7124	82.2222	90.8443
0.92125	97.5591	87.685	98.7281
0.460625	94.8779	91.8283	90.4047
EC50	10.5587	8.7099	14.2111
Average	11.1599
SD	2.79944
