# Supplementary material for: L-Canavanine potentiates the cytotoxicity of doxorubicin and cisplatin in arginine deprived human cancer cells
Source: PeerJ. 2016 Jan 7;4:e1542. doi: 10.7717/peerj.1542 (PMC4734457; doi:10.7717/peerj.1542)
Supplement: Supplemental Information 1 — L-Canavanine (L-CAV) was combined with doxorubicine (DOX) or cisplatin (CIS) and then tested against several human cancer cells: human cervical cancer (HeLa), colon cancer (Caco-2), pancreatic cancer cell (MIA PaCa-2 and Bx-PC3), and hepatocellular carcinoma (Hep G2 and SK-Hep-1) in arginine free media (AFM). Cytotoxicity of a single drug was also examined in arginine rich media (ARM). Three types of constant ratio combinations were employed, those are combination based on IC50 of each drug (IC50 : IC50), IC70 of L-CAV and IC30 of drug (IC70 : IC30) and an extra combination to understand whether the combination works in L-CAV dose-dependent manner. Analysis of combination interaction was determined based on combination index (CI) method. Dose reduction index (DRI) was determined to identify the fold number or ratio between the concentration of drug alone and the reduced concentration of the drug in combination in which it is an important issue in clinical level. [file peerj-04-1542-s001.zip › Figure 2, Tabel 2 and 3/Combination L-CAV and DOX in HeLa/Fig 2. Table 2. Comb LCAV and DOX in HeLa (FIX RATIO).xls]

## Sheet: Rep 1
Sample :	L-Cav IC50 and Doxorubicin IC50
Media :	AFM
FBS :	dialysed 5%
Cell :	HeLa
	0.149	0.075	0.15	0.056	0.144	0.085	0.137	0.075	0.168	0.085	0.171	0.104
SAMPLE 1	0.104	0.187	0.13	0.209	0.144	0.202	0.376	0.292	0.3	0.505	0.605	0.086
SAMPLE 2	0.099	0.157	0.112	0.168	0.103	0.165	0.335	0.27	0.37	0.526	0.589	0.072
SAMPLE 3	0.084	0.138	0.106	0.134	0.116	0.154	0.318	0.289	0.368	0.521	0.551	0.063
		0.160667	0.116	0.170333	0.121	0.173667	0.343	0.283667	0.346	0.517333	0.581667
CELLS	0.087	0.564	0.542	0.58	0.509	0.536	0.665	0.497	0.47	0.589	0.589	0.067
SAMPLE CONTROL	0.075	0.134	0.097	0.126	0.101	0.127	0.111	0.123	0.109	0.127	0.127	0.065
MEDIUM	0.069	0.128	0.106	0.126	0.102	0.13	0.113	0.133	0.124	0.11	0.11	0.063
	0.069	0.061	0.065	0.064	0.065	0.06	0.063	0.062	0.071	0.061	0.061	0.067
Samples - control		0.0266667	0.019	0.0443333	0.02	0.0466667	0.232	0.160667	0.237	0.390333	0.454667
Cells-control		0.436	0.436	0.454	0.407	0.406	0.552	0.364	0.346	0.479	0.479
% Viability		6.11621	4.3578	9.76505	4.914	11.4943	42.029	44.1392	68.4971	81.4892	94.92
% Inhibition		93.8838	95.6422	90.2349	95.086	88.5057	57.971	55.8608	31.5029	18.5108	5.08003
Concentration		8.938	4.469	2.2345	1.11725	0.558625	0.279313	0.139656	0.0698281	0.0349141	0.017457	uM
Sample :	L-Cav IC70 and Doxorubicin IC30
Media :	AFM
FBS :	dialysed 5%
Cell :	HeLa
	0.126	0.137	0.056	0.122	0.082	0.161	0.137	0.056	0.122	0.082	0.161	0.076
SAMPLE 1	0.087	0.122	0.122	0.22	0.234	0.686	0.502	0.545	0.656	0.575	0.523	0.082
SAMPLE 2	0.074	0.132	0.097	0.179	0.235	0.527	0.502	0.406	0.581	0.562	0.525	0.077
SAMPLE 3	0.071	0.131	0.123	0.166	0.247	0.473	0.458	0.573	0.61	0.54	0.546	0.064
		0.128333	0.114	0.188333	0.238667	0.562	0.487333	0.508	0.615667	0.559	0.531333
CELLS	0.069	0.554	0.591	0.605	0.592	0.668	0.554	0.591	0.605	0.592	0.558	0.063
SAMPLE CONTROL	0.062	0.126	0.105	0.119	0.111	0.143	0.126	0.105	0.119	0.111	0.117	0.061
MEDIUM	0.065	0.113	0.105	0.098	0.119	0.122	0.113	0.105	0.098	0.119	0.122	0.062
	0.055	0.06	0.066	0.059	0.071	0.064	0.06	0.066	0.059	0.071	0.064	0.071
Samples - control		0.00233333	0.009	0.0693333	0.127667	0.419	0.361333	0.403	0.496667	0.448	0.414333
Cells-control		0.441	0.486	0.507	0.473	0.546	0.441	0.486	0.507	0.473	0.436
% Viability		0.529101	1.85185	13.6752	26.9908	76.7399	81.935	82.9218	97.9619	94.7146	95.0306
% Inhibition		99.4709	98.1481	86.3248	73.0092	23.2601	18.065	17.0782	2.03813	5.28541	4.96942
Concentration		2.919	1.4595	0.72975	0.364875	0.182438	0.0912188	0.0456094	0.0228047	0.0114023	0.00570117	uM

## Sheet: Rep 2
Sample :	L-Cav IC50 and Doxorubicin IC50
Media :	AFM
FBS :	dialysed 5%
Cell :	HeLa
	0.115	0.059	0.119	0.057	0.103	0.07	0.125	0.055	0.115	0.078	0.13	0.086
SAMPLE 1	0.092	0.117	0.173	0.127	0.144	0.129	0.187	0.402	0.469	0.371	0.507	0.081
SAMPLE 2	0.073	0.112	0.146	0.113	0.135	0.132	0.144	0.456	0.496	0.33	0.449	0.068
SAMPLE 3	0.073	0.103	0.119	0.118	0.129	0.116	0.124	0.263	0.401	0.326	0.479	0.063
		0.110667	0.146	0.119333	0.136	0.125667	0.151667	0.373667	0.455333	0.342333	0.478333
CELLS	0.07	0.276	0.324	0.368	0.288	0.262	0.475	0.532	0.541	0.408	0.456	0.058
SAMPLE CONTROL	0.065	0.103	0.113	0.099	0.113	0.121	0.114	0.119	0.116	0.104	0.146	0.061
MEDIUM	0.061	0.114	0.133	0.118	0.131	0.117	0.131	0.123	0.12	0.145	0.101	0.062
	0.06	0.074	0.055	0.073	0.06	0.064	0.058	0.067	0.056	0.07	0.07	0.069
Samples - control		0.00766667	0.033	0.0203333	0.023	0.00466667	0.0376667	0.254667	0.339333	0.238333	0.332333
Cells-control		0.162	0.191	0.25	0.157	0.145	0.344	0.409	0.421	0.263	0.355
% Viability		4.73251	17.2775	8.13333	14.6497	3.21839	10.9496	62.2657	80.6017	90.621	93.615
% Inhibition		95.2675	82.7225	91.8667	85.3503	96.7816	89.0504	37.7343	19.3983	9.37896	6.38498
Concentration		8.938	4.469	2.2345	1.11725	0.558625	0.279313	0.139656	0.0698281	0.0349141	0.017457	uM
Sample :	L-Cav IC70 and Doxorubicin IC30
Media :	AFM
FBS :	dialysed 5%
Cell :	HeLa
	0.103	0.054	0.113	0.066	0.095	0.054	0.118	0.067	0.123	0.093	0.142	0.077
SAMPLE 1	0.1	0.12	0.162	0.12	0.174	0.269	0.351	0.429	0.507	0.401	0.486	0.086
SAMPLE 2	0.074	0.128	0.148	0.122	0.179	0.274	0.312	0.404	0.509	0.408	0.482	0.073
SAMPLE 3	0.068	0.114	0.144	0.122	0.149	0.253	0.267	0.349	0.514	0.44	0.516	0.063
		0.120667	0.151333	0.121333	0.167333	0.265333	0.31	0.394	0.51	0.416333	0.494667
CELLS	0.066	0.457	0.502	0.456	0.466	0.452	0.412	0.431	0.504	0.449	0.507	0.06
SAMPLE CONTROL	0.065	0.108	0.12	0.112	0.116	0.1	0.121	0.102	0.123	0.102	0.133	0.058
MEDIUM	0.06	0.121	0.118	0.126	0.119	0.116	0.123	0.12	0.112	0.128	0.126	0.064
	0.056	0.084	0.054	0.074	0.058	0.067	0.064	0.067	0.061	0.07	0.062	0.076
Samples - control		0.0126667	0.0313333	0.00933333	0.0513333	0.165333	0.189	0.292	0.387	0.314333	0.361667
Cells-control		0.336	0.384	0.33	0.347	0.336	0.289	0.311	0.392	0.321	0.381
% Viability		3.76984	8.15972	2.82828	14.7935	49.2063	65.3979	93.8907	98.7245	97.9232	94.9256
% Inhibition		96.2302	91.8403	97.1717	85.2065	50.7937	34.6021	6.10932	1.27551	2.07684	5.07437
Concentration		2.919	1.4595	0.72975	0.364875	0.182438	0.0912188	0.0456094	0.0228047	0.0114023	0.00570117	uM

## Sheet: Rep 3
Sample :	L-Cav IC50 and Doxorubicin IC50
Media :	AFM
FBS :	dialysed 5%
Cell :	HeLa
	0.128	0.067	0.117	0.064	0.119	0.054	0.129	0.059	0.149	0.086	0.162	0.076
SAMPLE 1	0.087	0.165	0.273	0.246	0.302	0.236	0.306	0.591	0.79	0.889	1.023	0.068
SAMPLE 2	0.079	0.174	0.198	0.208	0.295	0.178	0.421	0.502	0.761	0.889	1.017	0.069
SAMPLE 3	0.07	0.1495	0.178	0.161	0.242	0.139	0.409	0.588	0.731	0.887	0.95	0.056
		0.162833	0.216333	0.205	0.279667	0.184333	0.378667	0.560333	0.760667	0.888333	0.996667
CELLS	0.068	1.062	1.066	1.015	1.055	1.035	0.95	1.016	0.995	0.975	1.007	0.068
SAMPLE CONTROL	0.065	0.126	0.123	0.106	0.123	0.103	0.129	0.114	0.126	0.122	0.137	0.063
MEDIUM	0.061	0.127	0.124	0.118	0.128	0.124	0.119	0.124	0.114	0.113	0.13	0.086
	0.06	0.081	0.061	0.071	0.058	0.069	0.06	0.068	0.06	0.076	0.057	0.074
Samples - control		0.0368333	0.0933333	0.099	0.156667	0.0813333	0.249667	0.446333	0.634667	0.766333	0.859667
Cells-control		0.935	0.942	0.897	0.927	0.911	0.831	0.892	0.881	0.862	0.877
% Viability		3.93939	9.908	11.0368	16.9004	8.92792	30.0441	50.0374	72.0393	88.9018	98.0236
% Inhibition		96.0606	90.092	88.9632	83.0996	91.0721	69.9559	49.9626	27.9607	11.0982	1.97643
Concentration		8.938	4.469	2.2345	1.11725	0.558625	0.279313	0.139656	0.0698281	0.0349141	0.017457	uM
Sample :	L-Cav IC70 and Doxorubicin IC30
Media :	AFM
FBS :	dialysed 5%
	0.111	0.064	0.133	0.068	0.115	0.067	0.134	0.06	0.146	0.088	0.151	0.072
SAMPLE 1	0.092	0.144	0.205	0.167	0.326	0.653	0.694	0.985	0.982	1.061	1.098	0.081
SAMPLE 2	0.077	0.134	0.214	0.155	0.294	0.651	0.764	1.013	0.982	1.059	1.129	0.07
SAMPLE 3	0.069	0.124	0.222	0.195	0.354	0.566	0.888	0.996	1.21	1.063	1.137	0.062
		0.134	0.213667	0.172333	0.324667	0.623333	0.782	0.998	1.058	1.061	1.12133
CELLS	0.071	1.122	1.111	1.05	1.137	1.141	1.137	1.088	1.119	1.136	1.114	0.074
SAMPLE CONTROL	0.062	0.105	0.115	0.108	0.123	0.11	0.113	0.112	0.114	0.116	0.125	0.068
MEDIUM	0.06	0.13	0.117	0.133	0.125	0.115	0.124	0.124	0.115	0.12	0.117	0.068
	0.058	0.07	0.052	0.073	0.06	0.069	0.058	0.071	0.06	0.08	0.06	0.073
Samples - control		0.029	0.0986667	0.0643333	0.201667	0.513333	0.669	0.886	0.944	0.945	0.996333
Cells-control		0.992	0.994	0.917	1.012	1.026	1.013	0.964	1.004	1.016	0.997
% Viability		2.92339	9.92622	7.01563	19.9275	50.0325	66.0415	91.9087	94.0239	93.0118	99.9331
% Inhibition		97.0766	90.0738	92.9844	80.0725	49.9675	33.9585	8.09129	5.9761	6.98819	0.0668673
Concentration		2.919	1.4595	0.72975	0.364875	0.182438	0.0912188	0.0456094	0.0228047	0.0114023	0.00570117	uM

## Sheet: Compile
Hela -- Doxorubicin
IC 50 : IC 50
Concentration uM	I	II	III
8.938	6.11621	4.73251	3.93939
4.469	4.3578	17.2775	9.908
2.2345	9.76505	8.13333	11.0368
1.11725	4.914	14.6497	16.9004
0.558625	11.4943	3.21839	8.92792
0.279313	42.029	10.9496	30.0441
0.139656	44.1392	62.2657	50.0374
0.0698281	68.4971	80.6017	72.0393
0.0349141	81.4892	90.621	88.9018
0.017457	94.92	93.615	98.0236
EC50	0.1174	0.1575	0.117
Average	0.130633
SD	0.0232681
Hela -- Doxorubicin
IC 70 : IC 30
Concentration uM	I	II	III
2.919	0.529101	3.76984	2.92339
1.4595	1.85185	8.15972	9.92622
0.72975	13.6752	2.82828	7.01563
0.364875	26.9908	14.7935	19.9275
0.182438	76.7399	49.2063	50.0325
0.0912188	81.935	65.3979	66.0415
0.0456094	82.9218	93.8907	91.9087
0.0228047	97.9619	98.7245	94.0239
0.0114023	94.7146	97.9232	93.0118
0.00570117	95.0306	94.9256	99.9331
EC50	0.2809	0.153	0.1596
Average	0.197833
SD	0.0720135

## Sheet: (10 and 1) Rep 1
Sample :	L-Cav 10 and Doxorubicin 1
Media :	AFM
FBS :	dialysed 5%
Cell :	HeLa
	0.098	0.066	0.116	0.054	0.114	0.07	0.105	0.049	0.122	0.075	0.125	0.077
SAMPLE 1	0.076	0.148	0.182	0.157	0.187	0.18	0.192	0.364	0.578	0.731	0.802	0.065
SAMPLE 2	0.057	0.147	0.172	0.154	0.179	0.134	0.184	0.344	0.554	0.736	0.809	0.07
SAMPLE 3	0.071	0.137	0.151	0.135	0.158	0.143	0.186	0.35	0.575	0.733	0.808	0.053
		0.144	0.168333	0.148667	0.174667	0.152333	0.187333	0.352667	0.569	0.733333	0.806333
CELLS	0.063	1.071	0.755	0.719	0.668	0.617	0.641	0.659	0.663	0.76	0.823	0.061
SAMPLE CONTROL	0.063	0.143	0.131	0.13	0.128	0.122	0.131	0.135	0.129	0.132	0.129	0.058
MEDIUM	0.06	0.14	0.142	0.139	0.14	0.136	0.139	0.125	0.13	0.145	0.133	0.073
	0.058	0.092	0.058	0.08	0.057	0.076	0.053	0.07	0.056	0.077	0.057	0.073
Samples - control		0.001	0.0373333	0.0186667	0.0466667	0.0303333	0.0563333	0.217667	0.44	0.601333	0.677333
Cells-control		0.931	0.613	0.58	0.528	0.481	0.502	0.534	0.533	0.615	0.69
% Viability		0.107411	6.09027	3.21839	8.83838	6.30631	11.2218	40.7615	82.5516	97.7778	98.1643
% Inhibition		99.8926	93.9097	96.7816	91.1616	93.6937	88.7782	59.2385	17.4484	2.22222	1.83575
Concentration		43.38	21.69	10.845	5.4225	2.71125	1.35563	0.677813	0.338906	0.169453	0.0847266	uM

## Sheet: (10 and 1) Rep 2
Sample :	L-Cav 10 and Doxorubicin 1
Media :	AFM
FBS :	dialysed 5%
Cell :	HeLa
	0.121	0.06	0.118	0.063	0.117	0.059	0.112	0.064	0.129	0.067	0.138	0.077
SAMPLE 1	0.084	0.149	0.188	0.133	0.216	0.163	0.208	0.198	0.642	0.875	0.891	0.079
SAMPLE 2	0.083	0.14	0.181	0.164	0.193	0.159	0.19	0.199	0.62	0.835	0.846	0.066
SAMPLE 3	0.071	0.137	0.155	0.159	0.169	0.157	0.17	0.199	0.656	0.814	0.784	0.059
		0.142	0.174667	0.152	0.192667	0.159667	0.189333	0.198667	0.639333	0.841333	0.840333
CELLS	0.065	0.676	0.666	0.666	0.754	0.798	0.764	0.568	0.737	0.893	0.892	0.064
SAMPLE CONTROL	0.065	0.136	0.135	0.122	0.131	0.111	0.133	0.116	0.126	0.127	0.136	0.058
MEDIUM	0.061	0.141	0.129	0.144	0.141	0.128	0.137	0.126	0.148	0.145	0.15	0.067
	0.059	0.073	0.062	0.075	0.06	0.074	0.056	0.072	0.057	0.078	0.055	0.068
Samples - control		0.006	0.0396667	0.03	0.0616667	0.0486667	0.0563333	0.0826667	0.513333	0.714333	0.704333
Cells-control		0.535	0.537	0.522	0.613	0.67	0.627	0.442	0.589	0.748	0.742
% Viability		1.1215	7.38672	5.74713	10.0598	7.26368	8.98458	18.7029	87.1534	95.4991	94.9236
% Inhibition		98.8785	92.6133	94.2529	89.9402	92.7363	91.0154	81.2971	12.8466	4.50089	5.07637
Concentration		43.38	21.69	10.845	5.4225	2.71125	1.35563	0.677813	0.338906	0.169453	0.0847266	uM

## Sheet: (10 and 1) Rep 3
Sample :	L-Cav 10 and Doxorubicin 1
Media :	AFM
FBS :	dialysed 5%
Cell :	HeLa
	0.102	0.056	0.102	0.068	0.077	0.048	0.117	0.063	0.108	0.058	0.107	0.076
SAMPLE 1	0.087	0.143	0.197	0.154	0.166	0.144	0.168	0.222	0.828	0.783	0.88	0.09
SAMPLE 2	0.063	0.116	0.172	0.144	0.149	0.143	0.152	0.19	0.719	0.751	0.831	0.068
SAMPLE 3	0.071	0.127	0.165	0.143	0.154	0.137	0.149	0.255	0.753	0.783	0.888	0.057
		0.128667	0.178	0.147	0.156333	0.141333	0.156333	0.222333	0.766667	0.772333	0.866333
CELLS	0.066	0.706	0.776	0.792	0.832	0.775	0.821	0.852	0.818	0.843	0.945	0.06
SAMPLE CONTROL	0.061	0.118	0.162	0.126	0.113	0.107	0.117	0.1	0.124	0.129	0.122	0.061
MEDIUM	0.059	0.12	0.127	0.129	0.134	0.123	0.114	0.118	0.125	0.128	0.13	0.069
	0.056	0.082	0.058	0.078	0.054	0.07	0.057	0.065	0.068	0.079	0.051	0.067
Samples - control		0.0106667	0.016	0.021	0.0433333	0.0343333	0.0393333	0.122333	0.642667	0.643333	0.744333
Cells-control		0.586	0.649	0.663	0.698	0.652	0.707	0.734	0.693	0.715	0.815
% Viability		1.82025	2.46533	3.16742	6.20821	5.26585	5.56341	16.6667	92.7369	89.9767	91.3292
% Inhibition		98.1797	97.5347	96.8326	93.7918	94.7342	94.4366	83.3333	7.26311	10.0233	8.67076
Concentration		43.38	21.69	10.845	5.4225	2.71125	1.35563	0.677813	0.338906	0.169453	0.0847266	uM

## Sheet: Compile 10 and 1
Hela -- Doxorubicin
1899-12-31 10:01:00
Concentration (uM)	I	II	III
43.38	0.107411	1.1215	1.82025
21.69	6.09027	7.38672	2.46533
10.845	3.21839	5.74713	3.16742
5.4225	8.83838	10.0598	6.20821
2.71125	6.30631	7.26368	5.26585
1.35563	11.2218	8.98458	5.56341
0.677813	40.7615	18.7029	16.6667
0.338906	82.5516	87.1534	92.7369
0.169453	97.7778	95.4991	89.9767
0.0847266	98.1643	94.9236	91.3292
EC50	0.5746	0.4972	0.5164
Average	0.5294
SD	0.0403043
